# Supplementary material for: Nature portrayed in images in Dutch Brazil: Tracing the sources of the plant woodcuts in the Historia Naturalis Brasiliae (1648)
Source: PLoS One. 2024 Jul 16;19(7):e0276242. doi: 10.1371/journal.pone.0276242 (PMC11251624; doi:10.1371/journal.pone.0276242)
Supplement: S1 Data — This table provides an overview of the plant taxa that were depicted in the HNB. To avoid repetitions, the woodcuts in common to both Marcgrave and Piso for the same species are only depicted in Marcgrave (1648). We analyzed the image’s overlaps between the HNB and older or contemporary sources that included botanical images of the same species. Additionally, we added the vernacular plant names as documented in the HNB and the Theatrum illustrations to facilitate our comparative analysis between plant names. All the plant images can be visualized in the appendix (S1 Appendix). (XLSX) [file pone.0276242.s003.xlsx]

## Sheet: Sheet1
S1. Origin of the plant woodcuts of the Historia Naturalis Brasiliae (HNB, Marcgrave and Piso 1648). This table provides an overview of the plant taxa that were depicted in the HNB. To avoid repetitions, the woodcuts in common to both Marcgrave and Piso for the same species are only depicted in Marcgrave (1648). We analyzed the image's overlaps between the HNB and older or contemporary sources th…
Author and Year	Title book section	Title book chapter	Page numer	Page number addition	Vernacular name(s)	Species	Family	Species overlap (at species level, not necessarily resemblance among images)	Notes on correlations between sources and related information (References in Appendix S2)	Source and potential author/s	Vernacular name in the Theatrum	"Icon" written in De Laet's manuscript
Willem Piso, 1648	Medicina Brasiliensi	De Facultatibus Simplicium	50		Saccharo	Saccharum officinarum L.	Poaceae	Not a species sensu stricto, but the processing of it. The plant appears in Ekchout's oil paintings (series of portraits)	This woodcut portrays a seventeenth century sugar mill, ox-driven and operated by four enslaved Africans. Two Dutch foremen supervise the job. The Dutch painter Frans Post presumably drew this image (Joost 1983), which bears resemblance to the images depicted in Caspar Barleus's (1647) treatise on Johan Maurits' accounts in Brazil. It is common to find scenes of African slaves in Post's landscape…	Drawings by Frans Post. These are similar to the engravings in Barlaeus' Rerum per octennium in Brasilia (1647) of a map of Pernambuco (including Itamaracá) made by Marcgrave, and the sugar mills attributed to Post
Willem Piso, 1648	Medicina Brasiliensi	De Facultatibus Simplicium	51		Saccharo	Saccharum officinarum L.	Poaceae	Not a species sensu stricto, but the processing of it. The plant appears in Ekchout oil paintings (series of portraits)	Likely, this woodcut was made after a drawing of Frans Post. This engraving portrays the sugar ovens where the sugar was processed by the forced labor of four African slaves. A Dutch foreman supervises the scene while holding a rod in his right hand, with which he probably flogged the slaves. See https://www.mauritshuis.nl/en/our-collection/stories/johan-maurits/ for more about Dutch Brazil and t…	Drawings by Frans Post. These are similar to the engravings in Barlaeus' Rerum per octennium in Brasilia (1647) of a map of Pernambuco (including Itamaracá) made by Marcgrave, and the sugar mills attributed to Post
Willem Piso, 1648	Medicina Brasiliensi	De Facultatibus Simplicium	53		Mandihoca	Manihot esculenta Crantz	Euphorbiaceae	Not a species sensu stricto, but the processing of it. The plant appears in Ekchout oil paintings (series of portraits)	This woodcut shows a cassava processing machine and five enslaved Africans operating it. The engraver Joan Blaeu (1647) portrayed a similar image in "Brasilia qua parte Belgis", based on maps designed by Marcgrave and illustrations by Post. De Laet added an image of the processing of the cassava, rather than an image of the plant. There are no images of the cultivated cassava in Marcgrave either.…	Presumably drawings made by Frans Post
Willem Piso, 1648	Medicina Brasiliensi	De Facultatibus Simplicium	70		Araticu-pana	Annona glabra L.	Annonaceae	Theatrum f. 333; Misc. Cleyeri f. 51r; Eckhout oil painting (still-life)	The woodcut is very similar to the Theatrum image (non-reversed), although the round and big fruit do not appear in the Theatrum. The fruit of A. glabra can be found in the Misc. Cleyeri (cut in half) and in the still-life painting "Brazilian fruits" by Eckhout.	The Theatrum or a drawing the oil paining was based on made by Eckhout or another artist/naturalist/assistant	Araticûguaçû [Araticupana] written differently
Willem Piso, 1648	Medicina Brasiliensi	De Facultatibus Simplicium	71		Embira. Pindaiba	Xylopia frutescens Aubl.	Annonaceae	Theatrum f. 131	The woodcut looks different than its corresponding image in the Theatrum. The same species is described and depicted in Marcgrave (1648: 99) and the woodcut in that section is very similar to X. frutescens in the Theatrum	No source available (Marcgrave or another artist/naturalist/assistant in the field)	Ibira [Pindaiba. Embira]
Willem Piso, 1648	Medicina Brasiliensi	De Facultatibus Simplicium	73	a	Guabiraba	Campomanesia dichotoma (O.Berg) Mattos	Myrtaceae	Theatrum f. 217; Marcgrave's herbarium pp. 67 and 68	The woodcut looks different from its corresponding image in the Theatrum. The same species is described and depicted in Marcgrave (1648: 117) and the woodcut in that section is also different from the C. dichotoma in the Theatrum. The woodcut shows three flower buds and one open flower, while the oil painting depicts a fruiting branch. The specimen in Marcgrave's herbarium is a flowering one alth…	No source available (Marcgrave or another artist/naturalist/assistant in the field)	Araçámiri
Willem Piso, 1648	Medicina Brasiliensi	De Facultatibus Simplicium	73	b	Guabiraba	Campomanesia dichotoma (O.Berg) Mattos	Myrtaceae	Theatrum f. 217; Marcgrave's herbarium pp. 67 and 68; Sloane MS 1554, f. 65v (proof-woodcut)	The woodcut looks different from its corresponding image in the Theatrum. The same species is described and depicted in Marcgrave (1648: 117) and the woodcut in that section is also different to the C. dichotoma in the Theatrum. The woodcut shows a sterile twig with four leaves, while the oil-painting illustration depicts a fruiting branch. The specimen in Marcgrave's herbarium is a flowering one	No source available (Marcgrave or another artist/naturalist/assistant in the field)	Araçámiri
Willem Piso, 1648	Medicina Brasiliensi	De Facultatibus Simplicium	74		Araça iba. Araça miri	Psidium guineense Sw.	Myrtaceae	Theatrum f. 215; Misc. Cleyeri f. 51r; Eckhout oil painting (still-life)	The woodcut is very similar to the Theatrum image (non-reversed), although one small fruit does not appear in the woodcut (left and upper corner). The fruit of P. guineense can be found in the Misc. Cleyeri and in the still-life painting by Eckhout (Brazilian fruits) that was based on the chalk drawing	The Theatrum or a drawing the oil paining was based on made by Eckhout or another artist/naturalist/assistant	Aracamiri
Willem Piso, 1648	Medicina Brasiliensi	De Facultatibus Simplicium	77		Abaremo temo	Abarema cochliocarpos (Gomes) Barneby & J.W.Grimes	Fabaceae	Theatrum f. 249	The woodcut is very similar to the Theatrum image (non-reversed)	The Theatrum or a drawing the oil paining was based on made by Eckhout or another artist/naturalist/assistant	Abaremotemô
Willem Piso, 1648	Medicina Brasiliensi	De Facultatibus Simplicium	80	a	Jito. Urape guaçu	Trichilia hirta L.	Meliaceae	Sloane MS 1554, f. 77v	The woodcut resembles the pencil drawing found in De Laet's manuscript, although is not exactly the same. We did not find a voucher of this species in Marcgrave's herbarium but based on the flat and two-dimensional print of the leaves, the woodcut could have been made after an exsicata (see a fruiting specimen in S2)	No source available. Likely made after a specimen, based on the flat and two-dimensional format of the image by Marcgrave or another artist/naturalist/assistant in the field
Willem Piso, 1648	Medicina Brasiliensi	De Facultatibus Simplicium	81	a	Zamouna. Cabireiba	Ceiba erianthos (Cav.) K.Schum.	Malvaceae	None	We did not find any correspondence between this woodcut and the contemporary or older sources. This is the image of three palmatisect leaves, characteristic of C. erianthos, although the drawing does not show the prickles at the stem. Piso adopted the woodcut in his book (Piso 1658: 175), showing the spiny trunk that thickens at the base, the reason why is called "barriguda" [pot-belly] in Brazil…	No source available (Marcgrave or another artist/naturalist/assistant in the field)
Willem Piso, 1648	Medicina Brasiliensi	De Facultatibus Simplicium	81	b	Andira. Ibaiariba. Angelin	Andira fraxinifolia Benth.	Fabaceae	Theatrum f. 489; Sloane MS 1554, f. 73v	The woodcut is very similar to the Theatrum image (non-reversed). The Theatrum depicts one more compound leaf and a smaller and less dense inflorescence. The "imperfection" of the broken or bitten leaf in the upper left, resembles the lifelike style of botanical illustrations of Renaissance botanist Otto Brunfels (1488-1534) and artist Hans Weiditz (1495-1537). However, combining flowering and fr…	The Theatrum or a drawing the oil paining was based on made by Eckhout or another artist/naturalist/assistant	Anduraabajamiri. Angelim
Willem Piso, 1648	Medicina Brasiliensi	De Facultatibus Simplicium	82		Cambui. Myrto silvestris	Eugenia involucrata DC.	Myrtaceae	Sloane MS 1554, f. 60v	Details of two broken leaves are depicted, as well as flowering and fruiting stages together in one image (see A. fraxinifolia). There is a pencil drawing in De Laet's manuscript, in reversed format, which was most likely used to create the woodcut (Whitehead and Boeseman 1989). If we look closer, we can read "blom wit" (white flower in Dutch) and something about a "rot" fruit (red fruit in Germa…	The pencil drawing embedded in De Laet's manuscript could have been made by Eckhout, Marcgrave, or another artist/naturalist/assistant/assistant in the field
Willem Piso, 1648	Medicina Brasiliensi	De Facultatibus Simplicium	84	b	Iuripeba minor	Solanum paludosum Moric	Solanaceae	None	We did not find correspondences between this woodcut and the contemporary or older sources. The figure represents a sterile branch	No source available (Marcgrave or another artist/naturalist/assistant in the field)
Willem Piso, 1648	Medicina Brasiliensi	De Facultatibus Simplicium	85	a	Mamanga. Lava pratos	Senna latifolia (G.Mey.) H.S. Irwin & Barneby	Fabaceae	Marcgrave's herbarium p. 71	The woodcut could have been elaborated after a living specimen that ultimately ended up in Marcgrave's herbarium. However, this is hard to prove because the exsicata has a pod and one loose flower, while the woodcut shows a flowering branch, full of leaves and with a certain three-dimensionality	No source available that bears a strong resemblance (Marcgrave or another artist/naturalist/assistant in the field)
Willem Piso, 1648	Medicina Brasiliensi	De Facultatibus Simplicium	92	b	Tangaraca. Erva do rato	Palicourea bracteocardia (DC.) Delprete & J.H.Kirkbr.	Rubiaceae	Theatrum f. 197, Marcgrave's herbarium p. 146	The woodcut is moderately similar to the Theatrum illustration. Interesting to notice is that the artist who colored the HNB copy made the sepals green. The Theatrum shows a more accurate drawing, as in nature the sepals are reddish or purplish, just like the petals of the plant	The Theatrum or a drawing the oil paining was based on made by Eckhout or another artist/naturalist/assistant
Willem Piso, 1648	Medicina Brasiliensi	De Facultatibus Simplicium	92	c	Tangaraca. Erva do rato	Palicourea bracteocardia (DC.) Delprete & J.H.Kirkbr.	Rubiaceae	Theatrum f. 197, Marcgrave's herbarium p. 146	This woodcut does not match the illustration, but it could have been made after an exsicata, based on the two-dimensional plane that is depicted. The specimen in Marcgrave's herbarium does not bear much resemblance to the woodcut	No source available (Marcgrave or another artist/naturalist/assistant in the field)	Tangaraca
Willem Piso, 1648	Medicina Brasiliensi	De Facultatibus Simplicium	97	a	Iaborandi	Piper anisum (Spreng.) Angely	Piperaceae	Theatrum f. 313	The woodcut is very similar to the Theatrum image (non-reversed)	The Theatrum or a drawing the oil paining was based on made by Eckhout or another artist/naturalist/assistant	Iaborandiguaçu
Willem Piso, 1648	Medicina Brasiliensi	De Facultatibus Simplicium	97	b	Iaborandi	Piper tuberculatum Jacq.	Piperaceae	Theatrum f. 315; Sloane MS 1554, f. 65v	The woodcut looks different than the Theatrum image	No source available (Marcgrave or another artist/naturalist/assistant in the field)	[Iaborandiguaçu] but with a very subtle trace made with a pencil
Willem Piso, 1648	Medicina Brasiliensi	De Facultatibus Simplicium	99		Iupicanga	Smilax rufescens Griseb.	Smilacaceae	None	We did not find any correspondence between this woodcut and the contemporary or older sources. The figure represents a fruiting branch	No source available (Marcgrave or another artist/naturalist/assistant in the field)
Willem Piso, 1648	Medicina Brasiliensi	De Facultatibus Simplicium	100	b	Urumbeba	Opuntia ficus-indica (L.) Mill.	Cactaceae	None	We did not find any correspondence between this woodcut and the contemporary or older sources. The figure represents a sterile plant with its trunk and leaves	No source available (Marcgrave or another artist/naturalist/assistant in the field)
Willem Piso, 1648	Medicina Brasiliensi	De Facultatibus Simplicium	101	a	Potincoba. Pulguera	Persicaria acuminata (Kunth) M.Gómez	Polygonaceae	None	We did not find any correspondence between this woodcut and the contemporary or older sources. The figure represents a sterile branch with leaves	No source available (Marcgrave or another artist/naturalist/assistant in the field)
Willem Piso, 1648	Medicina Brasiliensi	De Facultatibus Simplicium	103	a	Salsa do Praya. Carca do litoral	Ipomoea pes-caprae (L.) R. Br. *	Convolvulaceae	Misc. Cleyeri f. 12v; Eckhout oil painting (series of portraits)	The woodcut image resembles the creeping vine on Eckhout's portrait known as the "African man". It could have been made after the same drawing that was used as a model for the portrait. The drawing could also be based on the crayon drawing of the Misc. Cleyeri, although the resemblance is not that accurate	The portray by Eckhout or most likely a drawing of the plant in the portrait by Eckhout or another artist/naturalist/assistant
Willem Piso, 1648	Medicina Brasiliensi	De Facultatibus Simplicium	103	b	Aninga iba	Montrichardia linifera (Arruda) Schott	Araceae	Theatrum f. 383; Eckhout oil painting (series of portraits); Sloane MS 1554, f. 66v	The woodcut image resembles the plant that is depicted in Eckhout's portrait of the "Tarairiu woman". It shows the inflorescence and fruit, while the portrait only represents the fruit. Someone added both fertile structures in the woodcut to display a more complete botanical portrait (e.g., for others to identify it in the field in all seasons). The Theatrum included an image that resembles the f…	The portrait by Eckhout or most likely a drawing of the plant by Eckhout or another artist/naturalist/assistant/assistant	No name [Aninga palustris]
Willem Piso, 1648	Medicina Brasiliensi	De Facultatibus Simplicium	104		Aguaxima. Malva d' Isco	Piper umbellatum L.	Piperaceae	Theatrum f. 319	The woodcut is very similar to the Theatrum image (reversed)	The Theatrum or a drawing the oil paining was based on made by Eckhout or another artist/naturalist/assistant	[Iaborandiguaçu] but with a very subtle trace made with a pencil
Willem Piso, 1648	Medicina Brasiliensi	De Facultatibus Simplicium	110	a	Basourinha. Basoura. Tupeicava	Scoparia dulcis L.	Plantaginaceae	Marcgrave's herbarium p. 66	We did not find any correspondence between this woodcut and the contemporary or older sources. However, it could have been made after the specimen in Marcgrave's herbarium, which also depicts a flowering branch	It could be based on a specimen collected by Marcgrave (or by his assistant(s) in the field)
Willem Piso, 1648	Medicina Brasiliensi	De Facultatibus Simplicium	111	b	Caraguata acanga	Bromelia karatas L.	Bromeliaceae	De Laet (1633: 614, 1640: 552)	De Laet took the woodcut from his previous work based on his ethnographical accounts of the Americas. The image shows an open dry fruit of B. karatas with several seeds. This fruit was sent to De Laet from Brazil and it is represented at its natural size	Johannes de Laet (1633). Descriptio Nouus orbis seu Descriptionis Indiae Occidentalis and Johannes de Laet (1640) L'histoire du Nouveau Monde, ou, Description des Indes Occidentales. Leiden: Elzevier
Willem Piso, 1648	Medicina Brasiliensi	De Facultatibus Simplicium	111	c	Caraguata guaçu	Furcraea tuberosa (Mill.) W.T.Aiton	Asparagaceae	None	We did not find any correspondence between this woodcut and the contemporary or older sources. The stem of this plant was sent to the Hortus Botanicus in Leiden (Piso 1648: 111). Piso (1658: 192) specified that he gave this stem to D. Vórstio. Adolpho Vorstius, also known as Adolph van Voorst (1597-1663), was the director of the Hortus in 1633 and compiled a catalog (Horti academici Lugduno-Batav…	No source available (Marcgrave or another artist/naturalist/assistant in the field)
Willem Piso, 1648	Medicina Brasiliensi	De Facultatibus Simplicium	112		Trevo. Erva d' Amor	Desmodium incanum (Sw.) DC.	Fabaceae	Marcgrave's herbarium p. 93	We did not find a very strong correspondence between this woodcut and the contemporary or older sources. However, the woodcut could have been based on the specimen collected by Marcgrave. There is a male flower of Carica papaya misplaced and mixed with the specimen of D. incanum (Andrade-Lima et al. 1977)	It could be based on a specimen collected by Marcgrave (or by his assistant(s) in the field)
Willem Piso, 1648	Medicina Brasiliensi	De Facultatibus Simplicium	113	a	Herba lanuginosa	Unknown	Unknown	Unknown	We did not find any correspondence between this woodcut and the contemporary or older sources. We could not identify the plant represented by the woodcut, hence we could not cross-reference it with the visual sources. Accurate identification of such plant will facilitate this analysis and provide us with more insights into its origin	No source available (Marcgrave or another artist/naturalist/assistant in the field)
Willem Piso, 1648	Medicina Brasiliensi	De Facultatibus Simplicium	113	b	Tertia. Mangue Guaparaiba	Rhizophora racemosa G.Mey.	Rhizophoraceae	None	We did not find any correspondence between this woodcut and the contemporary or older sources	No source available (Marcgrave or another artist/naturalist/assistant in the field)
Willem Piso, 1648	Medicina Brasiliensi	De Facultatibus Simplicium	114		Cururu ape	Paullinia pinnata L.	Sapindaceae	Theatrum ff. 283 and 285; Marcgrave's herbarium p. 101; Sloane MS 1554, f. 69v	The woodcut is moderately similar to the Theatrum oil painting. The leaves do not match completely although the fruits show a strong resemblance. A specimen of this species is placed in Marcgrave's herbarium, but we cannot compare it properly with the woodcut as the specimen seems incomplete. De Laet's manuscript included a proof-woodcut of this species, but no description, likely because P. pinn…	The Theatrum or a drawing the oil paining was based on made by Eckhout or another artist/naturalist/assistant	Cururuape
Willem Piso, 1648	Medicina Brasiliensi	De Facultatibus Simplicium	116	a	Aninga peri	Clidemia octona (Bonpl.) L.O. Williams	Melastomataceae	None	We did not find any correspondence between this woodcut and the contemporary or older sources	No source available (Marcgrave or another artist/naturalist/assistant in the field)
Willem Piso, 1648	Medicina Brasiliensi	De Facultatibus Simplicium	119	a	Jupicai. Erva d' Empige	Xyris jupicai Rich.	Xyridaceae	Marcgrave's herbarium p. 150	We did not find any correspondence between this woodcut and the contemporary or older sources	No source available (Marcgrave or another artist/naturalist/assistant in the field)
Willem Piso, 1648	Medicina Brasiliensi	De Facultatibus Simplicium	119	b	Guaianá-Timbó (name in p. 115)	Tanaecium pyramidatum (Rich.) L.G.Lohmann	Bignoniaceae	None	We did not find any correspondence between this woodcut and the contemporary or older sources	No source available (Marcgrave or another artist/naturalist/assistant in the field)
Willem Piso, 1648	Medicina Brasiliensi	De Facultatibus Simplicium	120	a	Masarandiba	Manilkara salzmannii (A.DC.) H.J.Lam	Sapotaceae	None	We did not find any correspondence between this woodcut and the contemporary or older sources	No source available (Marcgrave or another artist/naturalist/assistant in the field)
Willem Piso, 1648	Medicina Brasiliensi	De Facultatibus Simplicium	120	b	Amongeaba	Setaria parviflora (Poir.) Kerguélen	Poaceae	Theatrum f. 373	The woodcut is very similar to the Theatrum image (non-reversed)	The Theatrum or a drawing the oil paining was based on made by Eckhout or another artist/naturalist/assistant	Amongeaba
George Marcgrave, 1648	Historiae Rerum Naturalium Brasiliae	Historiae Plantarum – Herbis	3		Iataboca	Guadua angustifolia Kunth	Poaceae	None	We did not find any correspondence between this woodcut and the contemporary or older sources	No source available (Marcgrave or another artist/naturalist/assistant in the field)		Yes
George Marcgrave, 1648	Historiae Rerum Naturalium Brasiliae	Historiae Plantarum – Herbis	4		Meeru	Canna indica L.	Cannaceae	Theatrum f. 173; Misc. Cleyeri f. 54r	Slightly similar to the Theatrum image but it bears more resemblance to the C. indica in the Misc. Cleyeri (in reversed format) than in the Theatrum. The folio from the Misc. Cleyeri came together with the illustrations from the Theatrum before Mentzel leave them out of the Theatrum collection when assembling it	Likely the Theatrum, the Misc. Cleyeri or a drawing these illustrations were based on made by Eckhout or another artist/naturalist/assistant	Meerú	Yes
George Marcgrave, 1648	Historiae Rerum Naturalium Brasiliae	Historiae Plantarum – Herbis	5		Alia species	Canna glauca L.	Cannaceae	None	We did not find any correspondence between this woodcut and the contemporary or older sources	No source available (Marcgrave or another artist/naturalist/assistant in the field)		Yes
George Marcgrave, 1648	Historiae Rerum Naturalium Brasiliae	Historiae Plantarum – Herbis	6		Camara. Camara iuba	Lantana camara L.	Verbenaceae	Theatrum f. 341	The woodcut is very similar to the Theatrum image (reversed)	The Theatrum or a drawing the oil paining was based on made by Eckhout or another artist/naturalist/assistant	Camarauna	Yes
George Marcgrave, 1648	Historiae Rerum Naturalium Brasiliae	Historiae Plantarum – Herbis	7	a	Iacua Acanga. Fedagozo	Heliotropium indicum L.	Boraginaceae	Theatrum f. 517	The woodcut is slightly similar to the Theatrum image	Likely the Theatrum or a drawing the oil paining was based on made by Eckhout or another artist/naturalist/assistant	Iacûacunga	Yes
George Marcgrave, 1648	Historiae Rerum Naturalium Brasiliae	Historiae Plantarum – Herbis	7	b	Caacica	Euphorbia hirta L.	Euphorbiaceae	None	We did not find any correspondence between this woodcut and the contemporary or older sources	No source available (Marcgrave or another artist/naturalist/assistant in the field)		No
George Marcgrave, 1648	Historiae Rerum Naturalium Brasiliae	Historiae Plantarum – Herbis	8	a	Planta haec	Commelina erecta L.	Commelinaceae	Libri Principis f. 20	No resemblance between the woodcut image and the watercolor. The flower is painted with more detail in the Libri Principis (petals and stamens are visible)	No source available (Marcgrave or another artist/naturalist/assistant in the field)		Yes
George Marcgrave, 1648	Historiae Rerum Naturalium Brasiliae	Historiae Plantarum – Herbis	8	b	Caapotiragóa	Mitracarpus hirtus (L.) DC.	Rubiaceae	None	We did not find any correspondence between this woodcut and the contemporary or older sources	No source available (Marcgrave or another artist/naturalist/assistant in the field)		Yes
George Marcgrave, 1648	Historiae Rerum Naturalium Brasiliae	Historiae Plantarum – Herbis	9		Paiomirioba	Senna occidentalis (L.) Link	Fabaceae	None	We did not find any correspondence between this woodcut and the contemporary or older sources	No source available (Marcgrave or another artist/naturalist/assistant in the field)		Yes
George Marcgrave, 1648	Historiae Rerum Naturalium Brasiliae	Historiae Plantarum – Herbis	10	a	Tareroqui. Matapasto	Senna obtusifolia (L.) H.S.Irwin & Barneby	Fabaceae	Libri Principis f. 20	No resemblance between the woodcut image and the watercolor. The woodcut shows a sterile branch while the watercolor depicts a branch with yellow flowers	No source available (Marcgrave or another artist/naturalist/assistant in the field)		Yes
George Marcgrave, 1648	Historiae Rerum Naturalium Brasiliae	Historiae Plantarum – Herbis	10	b	Iuapecanga. Sarcaparrilla	Smilax cf. schomburgkiana Kunth	Smilacaceae	Marcgrave's herbarium p. 166	There is a certain resemblance between the specimen and the woodcut (both are fruiting branches). The specimen could have been a model to design the woodcut, but it is hard to tell because the specimen is not that well preserved	It could be based on a specimen collected by Marcgrave (or by his assistant(s) in the field)		Yes
George Marcgrave, 1648	Historiae Rerum Naturalium Brasiliae	Historiae Plantarum – Herbis	12		Camaru	Physalis cf. pubescens L.	Solanaceae	Theatrum f. 329; Marcgrave's herbarium p. 61; Libri Principis f. 8	The woodcut looks different than the Theatrum image. There is no resemblance to the specimen in the herbarium. Only the fruit from P. pubescens is mounted in the sheet, which is attached to a branch of Rivina humilis (Andrade-Lima et al., 1977). The woodcut does not resemble the watercolor from the Libri Principis, which depicts a flowering branch with the fruit isolated in the bottom right. The …	No source available (Marcgrave or another artist/naturalist/assistant in the field)	Camapû	Yes
George Marcgrave, 1648	Historiae Rerum Naturalium Brasiliae	Historiae Plantarum – Herbis	13	a	Cararu. Bredos	Amaranthus viridis L.	Amaranthaceae	Marcgrave's herbarium p. 33	There is a certain resemblance between the specimen and the woodcut (both are flowering herbs with their roots). The plant could have been a model to design the woodcut before ending up as an exsicata	It could be based on a specimen collected by Marcgrave (or by his assistant(s) in the field)		Yes
George Marcgrave, 1648	Historiae Rerum Naturalium Brasiliae	Historiae Plantarum – Herbis	13	b	Sempervivum marinum bacciferum	Scaevola plumieri (L.) Vahl	Goodeniaceae	None	We did not find any correspondence between this woodcut and the contemporary or older sources	No source available (Marcgrave or another artist/naturalist/assistant in the field)		Yes
George Marcgrave, 1648	Historiae Rerum Naturalium Brasiliae	Historiae Plantarum – Herbis	14	a	Icipo	Tetracera cf. breyniana Schltdl.	Dilleniaceae	None	We did not find any correspondence between this woodcut and the contemporary or older sources. Interestingly, there is a copper plate engraving in J. P. Breyne (1739: 20) depicting this species, and which specimen was found by his dad (Jakob Breyne) in Marcgrave's herbarium and hence, collected in Brazil (Andrade-Lima et al. 1977: 139). This, and other, specimens collected by Marcgrave that were …	No source available (Marcgrave or another artist/naturalist/assistant in the field)		No
George Marcgrave, 1648	Historiae Rerum Naturalium Brasiliae	Historiae Plantarum – Herbis	14	b	Perexxil. Caaponga	Blutaparon vermiculare (L.) Mears	Amaranthaceae	Marcgrave's herbarium p. 17	There is a certain resemblance between the specimen and the woodcut (both are flowering, albeit only the woodcut depicts the roots). The plant could have been a model to design the woodcut before ending up as an exsicata or the specimen could have been a model to design the woodcut	It could be based on a specimen collected by Marcgrave (or by his assistant(s) in the field)		Yes
George Marcgrave, 1648	Historiae Rerum Naturalium Brasiliae	Historiae Plantarum – Herbis	15		Ambuyaembo	Aristolochia labiata Willd.	Aristolochiaceae	Theatrum f. 455	The woodcut image is very similar to the Theatrum image (reversed and upside-down)	The Theatrum or a drawing the oil paining was based on made by Eckhout or another artist/naturalist/assistant	Amuayembô	Yes
George Marcgrave, 1648	Historiae Rerum Naturalium Brasiliae	Historiae Plantarum – Herbis	16	a	Planta	Lippia sp.	Verbenaceae	Unknown	We did not find any correspondence between this woodcut and the contemporary or older sources	No source available (Marcgrave or another artist/naturalist/assistant in the field)		Yes
George Marcgrave, 1648	Historiae Rerum Naturalium Brasiliae	Historiae Plantarum – Herbis	16	b	Marrubium	Stemodia foliosa Benth.	Plantaginaceae	Marcgrave's herbarium p. 124; Sloane MS 1554, f. 14v	There is a certain resemblance between the specimen and the woodcut (both are flowering and show the main stem with lateral branches). However, it is uncertain whether they are related to each other because they do not have the branches at the same angle and the specimen lacks roots, although this could be due to damage over time. The pencil drawing in De Laet's manuscript is exact to the woodcut…	No source available (Marcgrave or another artist/naturalist/assistant in the field)		Yes
George Marcgrave, 1648	Historiae Rerum Naturalium Brasiliae	Historiae Plantarum – Herbis	16	c	Ietica. Quiquoaquianputu. Batata	Ipomoea batatas (L.) Lam.	Convolvulaceae	Theatrum f. 263; Marcgrave's herbarium p. 151; Libri Principis f. 87 [67]	The woodcut is different from the oil-painting, which shows only the tubers, and from the specimen, which consists of a flowering twig	No source available (Marcgrave or another artist/naturalist/assistant in the field)	Jerica	Yes
George Marcgrave, 1648	Historiae Rerum Naturalium Brasiliae	Historiae Plantarum – Herbis	17		Ipecacoanha	Carapichea ipecacuanha (Brot.) L.Andersson	Rubiaceae	Marcgrave's herbarium p. 39	The specimens bears certain resemblance with the apical branch of the woodcut: both have one flower at the apex and eight leaves similarly arranged	It could be based on a specimen collected by Marcgrave (or by his assistant(s) in the field)		Yes
George Marcgrave, 1648	Historiae Rerum Naturalium Brasiliae	Historiae Plantarum – Herbis	18		Zinziber	Zingiber officinale Roscoe	Zingiberaceae	None	We did not find any correspondence between this woodcut and the contemporary or older sources	No source available (Marcgrave or another artist/naturalist/assistant in the field)		Yes
George Marcgrave, 1648	Historiae Rerum Naturalium Brasiliae	Historiae Plantarum – Herbis	19	a	Mucuna	Mucuna urens (L.) Medik.	Fabaceae	Theatrum f. 393	The woodcut is very similar to the Theatrum image (non-reversed)	The Theatrum or a drawing the oil paining was based on made by Eckhout or another artist/naturalist/assistant	Mucunâ	No
George Marcgrave, 1648	Historiae Rerum Naturalium Brasiliae	Historiae Plantarum – Herbis	19	b	Herba	Ipomoea alba L.	Convolvulaceae	None	We did not find any correspondence between this woodcut and the contemporary or older sources	No source available (Marcgrave or another artist/naturalist/assistant in the field)		Yes
George Marcgrave, 1648	Historiae Rerum Naturalium Brasiliae	Historiae Plantarum – Herbis	20		Ibati	Ibatia ganglinosa (Vell.) Morillo	Apocynaceae	Theatrum f. 457; Sloane MS 1554, f. 22v	The woodcut is different to the Theatrum image. The image in De Laet's manuscript is a pencil lead drawing, likely the basis for the woodcut in the HNB, exact but reversed, and turned upright (Whitehead and Boeseman 1989)	No source available (Marcgrave or another artist/naturalist/assistant in the field)	Ubati	Yes
George Marcgrave, 1648	Historiae Rerum Naturalium Brasiliae	Historiae Plantarum – Herbis	21	a	Sesamum. Gangila. Girgilim	Sesamum indicum L.	Pedaliaceae	None	We did not find any correspondence between this woodcut and the contemporary or older sources	No source available (Marcgrave or another artist/naturalist/assistant in the field)		Yes
George Marcgrave, 1648	Historiae Rerum Naturalium Brasiliae	Historiae Plantarum – Herbis	21	b	Herba	Turnera ulmifolia L.	Passifloraceae	Marcgrave's herbarium pp. 60 and 126	There is a certain resemblance with the specimen in Marcgrave's herbarium (p. 126) as they both depict the flowering stem and four lateral short branches. However, the specimen is poorly preserved, so it is hard to tell. The isolated flower is a Passiflora sp. (mixed collection)	No source available (Marcgrave or another artist/naturalist/assistant in the field)		Yes
George Marcgrave, 1648	Historiae Rerum Naturalium Brasiliae	Historiae Plantarum – Herbis	22		Iaee. Balancia. Watermeloen. Melo aquaticus	Citrullus lanatus (Thunb.) Matsum. & Nakai	Cucurbitaceae	Misc. Cleyeri ff.63v, 64r, 65r and 66v; Marcgrave's herbarium p. 54; Eckhout paintings (still-life)	The leaves and fruits in the woodcuts look different than those in the Misc. Cleyeri and Eckhout's still-life painting (which looks alike the Misc. Cleyeri). The specimen in the herbarium shows some resemblance to the vine in the woodcut, as both portray the leaves and the tendrils	It could be based on a specimen collected by Marcgrave (or by his assistant(s) in the field)		Yes
George Marcgrave, 1648	Historiae Rerum Naturalium Brasiliae	Historiae Plantarum – Herbis	23	a	Avenqua. Avenca. Aviantum. Avenca major	Adiantum latifolium Lam.	Pteridaceae	None	We did not find any correspondence between this woodcut and the contemporary or older sources	No source available (Marcgrave or another artist/naturalist/assistant in the field)		Yes
George Marcgrave, 1648	Historiae Rerum Naturalium Brasiliae	Historiae Plantarum – Herbis	23	b	Avenqua. Avenca. Aviantum. Avenca minor	Pityrogramma calomelanos (L.) Link	Pteridaceae	None	We did not find any correspondence between this woodcut and the contemporary or older sources	No source available (Marcgrave or another artist/naturalist/assistant in the field)		Yes
George Marcgrave, 1648	Historiae Rerum Naturalium Brasiliae	Historiae Plantarum – Herbis	24	a	Iamacaru	Cereus fernambucensis Lem.	Cactaceae	Theatrum f. 23; Hoflößnitz Palace (Radebeul, Germany) oil painting with birds; Sloane MS 1554, f. 26v	The woodcut looks different than the Theatrum image. The illustration looks like the painting of the Brazilian cactus and birds (Guirataieima and Ipecu) at the Hoflößnitz Palace near Dresden, presumably made by Eckhout after sketches made in Brazil (Beschorner 1904; Thomsen 1938). It could also have been the result of a collaborative effort with Christian Schiebling, an artist working at the Dres…	No source available (Marcgrave or another artist/naturalist/assistant in the field)	Iamacarû	Yes
George Marcgrave, 1648	Historiae Rerum Naturalium Brasiliae	Historiae Plantarum – Herbis	24	b	Belingela. Melongela. Tongu. Macumba	Solanum cf. aethiopicum L.	Solanaceae	Theatrum f. 237	The woodcut, which shows a flowering and fruiting branch with its roots, looks different than the Theatrum image, which only depicts the fruit cut in half and its seeds. A related African species, S. macrocorpon could also be the plant described and depicted in the HNB	No source available (Marcgrave or another artist/naturalist/assistant in the field)	Macumba in congo. Iubôpeba Brasil	Yes
George Marcgrave, 1648	Historiae Rerum Naturalium Brasiliae	Historiae Plantarum – Herbis	25	a	Iaroba. Casaca (casca?) amargosa	Tanaecium cyrtanthum Mart. ex DC.) Bureau & K.Schum.	Bignoniaceae	None	We did not find any correspondence between this woodcut and the contemporary or older sources. The long pod of T. cyrtanthum (as identified by Pickel 2008: 213) does not resemble the rounded one depicted and described in the HNB. This species could be Tanaecium jaroba Sw., with oblong fruits (Frazão and Lohmann 2019), which Pickel ruled out because it is not distributed in the northeast of Brazil…	No source available (Marcgrave or another artist/naturalist/assistant in the field)		Yes
George Marcgrave, 1648	Historiae Rerum Naturalium Brasiliae	Historiae Plantarum – Herbis	25	b	Camara Iapo. Mentastro	Ageratum conyzoides (L.) L.	Asteraceae	Theatrum f. 343	Although both images show flowering plants, the woodcut is different than the Theatrum illustration, which in addition depicts a day-flying Brazilian moth (the "White striped black moth" Trichodezia albovittata)	No source available (Marcgrave or another artist/naturalist/assistant in the field)	Camarâapena	Yes
George Marcgrave, 1648	Historiae Rerum Naturalium Brasiliae	Historiae Plantarum – Herbis	26	a	Caapeba. Erva de Nossa Senhora. Cipó de cobras	Cissampelos glaberrima A.St.-Hil.	Menispermaceae	Marcgrave's herbarium p. 81	The herbarium shows a sterile twig while the woodcut shows a flowering shoot with its roots. Seven years after the publication of the HNB, Danish physician and Historian, Ole Worm published an image of the root of C. glaberrima in Museum Wormiamum (1655: 157), called Raiz de Nossa Seinora, which came from Brazil. De Laet and Worm maintained a fruitful correspondence in which natural objects, such…	No source available (Marcgrave or another artist/naturalist/assistant in the field)		Yes
George Marcgrave, 1648	Historiae Rerum Naturalium Brasiliae	Historiae Plantarum – Herbis	26	b	Embuayembo. Occoembo	Elaphoglossum latifolium (Sw.) J.Sm.	Polypodiaceae	None	We did not find any correspondence between this woodcut and the contemporary or older sources. The description could correspond to this species, but certainly not the woodcut, as this is not a fern. It could have been misplaced by De Laet	No source available (Marcgrave or another artist/naturalist/assistant in the field)		Yes
George Marcgrave, 1648	Historiae Rerum Naturalium Brasiliae	Historiae Plantarum – Herbis	27	a	Taioia	Cayaponia tayuya (Vell.) Cogn.	Cucurbitaceae	Sloane MS 1554, f. 40v	The image in De Laet's manuscript is a pencil lead drawing, likely the basis for the woodcut in the HNB, reversed and turned upright (Whitehead and Boeseman 1989)	No source available (Marcgrave or another artist/naturalist/assistant in the field)		Yes
George Marcgrave, 1648	Historiae Rerum Naturalium Brasiliae	Historiae Plantarum – Herbis	27	b	Erva do Capitaon	Hydrocotyle bonariensis Comm. ex Lam.	Araliaceae	Theatrum f. 363	The woodcut looks moderately similar to the Theatrum image	The Theatrum or a drawing the oil paining was based on made by Eckhout or another artist/naturalist/assistant	Erva do Capitaon	Yes
George Marcgrave, 1648	Historiae Rerum Naturalium Brasiliae	Historiae Plantarum – Herbis	28		Caapomonga. Erva do vina	Plumbago zeylanica L.	Plumbaginaceae	Theatrum f. 481; Libri Principis f. 4; Eckhout painting (series of portraits)	The woodcut looks slightly similar to the Theatrum image, especially the leaves, in contrast to the Libri principis image. The watercolor in the Libri Principis bears some resemblance to the same species depicted in Eckhout's painting of the "Mameluca woman"	Likely the Theatrum or a drawing the oil paining was based on made by Eckhout or another artist/naturalist/assistant	Caapomónga	Yes
George Marcgrave, 1648	Historiae Rerum Naturalium Brasiliae	Historiae Plantarum – Herbis	29		Cara. Inhame de S. Thome. Quiquoaquicongo	Dioscorea alata L.	Dioscoreaceae	Libri Principis f. 87 [67]	No similarities between the woodcut and the watercolor in the Libri Principis. The watercolor only portrays the tuber or yam while the woodcut shows the flowering plants and their tuber	No source available (Marcgrave or another artist/naturalist/assistant in the field)		Yes
George Marcgrave, 1648	Historiae Rerum Naturalium Brasiliae	Historiae Plantarum – Herbis	30	a	Camaranbaya. Reperitur hic & alia ejus species	Ludwigia octovalvis (Jacq.) P.H.Raven	Onagraceae	Marcgrave's herbarium p. 62	There are no strong similarities between the woodcut and the specimen, although both represent flowering branches	No source available (Marcgrave or another artist/naturalist/assistant in the field)		Yes
George Marcgrave, 1648	Historiae Rerum Naturalium Brasiliae	Historiae Plantarum – Herbis	30	b	Planta	Romanoa cf. tamnoides (A.Juss.) Radcl.-Sm.	Euphorbiaceae	None	We did not find any correspondence between this woodcut and the contemporary or older sources	No source available (Marcgrave or another artist/naturalist/assistant in the field)		Yes
George Marcgrave, 1648	Historiae Rerum Naturalium Brasiliae	Historiae Plantarum – Herbis	31	a	Quingombo. Quillobo	Abelmoschus esculentus (L.) Moench	Malvaceae	None	We did not find any correspondence between this woodcut and the contemporary or older sources	No source available (Marcgrave or another artist/naturalist/assistant in the field)		Yes
George Marcgrave, 1648	Historiae Rerum Naturalium Brasiliae	Historiae Plantarum – Herbis	31	b	Planta	Gnaphalium cf. polycaulon Pers.	Asteraceae	None	We did not find any correspondence between this woodcut and the contemporary or older sources	No source available (Marcgrave or another artist/naturalist/assistant in the field)		Yes
George Marcgrave, 1648	Historiae Rerum Naturalium Brasiliae	Historiae Plantarum – Herbis	32	a	Caa ataya. Erva de purga de San Paez	Lindernia diffusa (L.) Wettst.	Linderniaceae	Theatrum f. 459; Marcgrave's herbarium p. 167	The woodcut looks moderately similar to the Theatrum illustration	The Theatrum or a drawing the oil paining was based on made by Eckhout or another artist/naturalist/assistant	Caaatáya	Yes
George Marcgrave, 1648	Historiae Rerum Naturalium Brasiliae	Historiae Plantarum – Herbis	32	b	Herba	Unknown	Cf. Rubiaceae	Unknown	We did not find any correspondence between this woodcut and the contemporary or older sources. We could not identify the plant represented by the woodcut, hence we could not cross-reference it with the visual sources. Accurate identification of such plant will facilitate this analysis and provide us with more insights about its origin	No source available (Marcgrave or another artist/naturalist/assistant in the field)		Yes
George Marcgrave, 1648	Historiae Rerum Naturalium Brasiliae	Historiae Plantarum – Herbis	32	c	Herba	Unknown	Unknown	Unknown	We did not find any correspondence between this woodcut and the contemporary or older sources. We could not identify the plant represented by the woodcut, hence we could not cross-reference it with the visual sources. Accurate identification of such plant will facilitate this analysis and provide us with more insights about its origin	No source available (Marcgrave or another artist/naturalist/assistant in the field)		Yes
George Marcgrave, 1648	Historiae Rerum Naturalium Brasiliae	Historiae Plantarum – Herbis	33		Nana. Ananas. Iajama.	Ananas comosus (L.) Merr.	Bromeliaceae	Theatrum f. 1; Libri Principis ff. 73 [53] and 75 [55]; Marcgrave's herbarium p. 6; Sloane MS 1554, f. 15v	The woodcut looks slightly similar to the Theatrum illustration. There is no resemblance to the herbarium specimen as this one shows only one leaf. There is a pencil lead in In De Laet's manuscript, which was likely the basis for the woodcut (exact but reversed)	Likely the Theatrum or a drawing the oil paining was based on made by Eckhout or another artist/naturalist/assistant	Nanâ	Yes
George Marcgrave, 1648	Historiae Rerum Naturalium Brasiliae	Historiae Plantarum – Herbis	34		Tareriaya	Cleome spinosa Jacq.	Fabaceae	None	We did not find any correspondence between this woodcut and the contemporary or older sources	No source available (Marcgrave or another artist/naturalist/assistant in the field)		Yes
George Marcgrave, 1648	Historiae Rerum Naturalium Brasiliae	Historiae Plantarum – Herbis	35	a	Arapabaca	Spigelia anthelmia L.	Loganiaceae	Theatrum f. 323; Marcgrave's herbarium p. 55	The woodcut looks slightly similar to the Theatrum illustration and strongly similar to the herbarium specimen. Hence, it was likely made after the latter, or both the oil painting and the woodcut were made after the specimen	The specimen collected by Marcgrave or the Theatrum, or a drawing the oil painting was based on made by Eckhout or another artist/naturalist/assistant	No name	Yes
George Marcgrave, 1648	Historiae Rerum Naturalium Brasiliae	Historiae Plantarum – Herbis	35	b	Urucatu	Catasetum macrocarpum Rich. ex Kunth	Orchidaceae	None	We did not find any correspondence between this woodcut and the contemporary or older sources	No source available (Marcgrave or another artist/naturalist/assistant in the field)		Yes
George Marcgrave, 1648	Historiae Rerum Naturalium Brasiliae	Historiae Plantarum – Herbis	35	c	Taiaoba. Taja (root)	Colocasia esculenta (L.) Schott	Araceae	Marcgrave's herbarium p. 23	The leaf in the herbarium could have been used as a model to draw the leaves of the woodcut before ending up as an exsicata	No source available (Marcgrave or another artist/naturalist/assistant in the field)		Yes
George Marcgrave, 1648	Historiae Rerum Naturalium Brasiliae	Historiae Plantarum – Herbis	36	a	Taiaoba (secunda folio)	Xanthosoma sagittifolium (L.) Schott	Araceae	Marcgrave's herbarium p. 24	The leaf in the herbarium could have been used as a model to draw the leaves of the woodcut before ending up as an exsicata	No source available (Marcgrave or another artist/naturalist/assistant in the field)		Yes
George Marcgrave, 1648	Historiae Rerum Naturalium Brasiliae	Historiae Plantarum – Herbis	36	b	Taiaoba (tertia folio)	Caladium bicolor (Ait) Vent.	Araceae	None	We did not find any correspondence between this woodcut and the contemporary or older sources	No source available (Marcgrave or another artist/naturalist/assistant in the field)		Yes
George Marcgrave, 1648	Historiae Rerum Naturalium Brasiliae	Historiae Plantarum – Herbis	36	c	Iaborandi	Ertela trifolia (L.) Kuntze	Rutaceae	None	We did not find any correspondence between this woodcut and the contemporary or older sources	No source available (Marcgrave or another artist/naturalist/assistant in the field)		Yes
George Marcgrave, 1648	Historiae Rerum Naturalium Brasiliae	Historiae Plantarum – Herbis	37		Mundubi	Arachis hypogaea L.	Fabaceae	Libri Principis f. 81 [61]; Eckhout still-life painting	The Libri Principis only shows an image of three fruits, one of them longitudinally open and showing its seeds (peanuts). This image is more similar to the life-still painting by Eckhout than to the woodcut, which depicts the whole plant with the root nodules and the underground fruits	No source available (Marcgrave or another artist/naturalist/assistant in the field)		Yes
George Marcgrave, 1648	Historiae Rerum Naturalium Brasiliae	Historiae Plantarum – Herbis	38		Caraguata. Erva babosa. Alöe. Alöe americana Dodonei	Aloe vera (L.) Burm.f.	Asphodelaceae	Theatrum f. 11	The woodcut looks moderately similar to the Theatrum image, although the latter shows in addition a cut of the branch. The rhizome is not shown in the oil painting but it could be due to the cutting of the illustration to fit it into the sheet	The Theatrum or a drawing the oil paining was based on made by Eckhout or another artist/naturalist/assistant	Caraguatânéma	No
George Marcgrave, 1648	Historiae Rerum Naturalium Brasiliae	Historiae Plantarum – Herbis	39		Herba	Sesuvium portulacastrum (L.) L.	Aizoaceae	Theatrum f. 515; Marcgrave's herbarium p. 83	The woodcut is different to the Theatrum. Both are flowering shoots, so it could be that the specimen was used to make the woodcut. However, the herbarium voucher is a small shoot and it does not show the roots, as in the woodcut image	No source available (Marcgrave or another artist/naturalist/assistant in the field)	Perrexil do mar. Caapéba	No
George Marcgrave, 1648	Historiae Rerum Naturalium Brasiliae	Historiae Plantarum – Herbis	41		Ieticucu. Radix Mechoacan. Batata de purga	Operculina hamiltonii (G. Don) D.F. Austin & Staples	Convolvulaceae	None	We did not find any correspondence between this woodcut and the contemporary or older sources	No source available (Marcgrave or another artist/naturalist/assistant in the field)		Yes
George Marcgrave, 1648	Historiae Rerum Naturalium Brasiliae	Historiae Plantarum – Herbis	43		Planta	Sida linifolia Juss. ex Cav.	Malvaceae	None	We did not find any correspondence between this woodcut and the contemporary or older sources	No source available (Marcgrave or another artist/naturalist/assistant in the field)		Yes
George Marcgrave, 1648	Historiae Rerum Naturalium Brasiliae	Historiae Plantarum – Herbis	44	a	Iurumu. Bobora. Pompoen	Cucurbita pepo L.	Cucurbitaceae	Theatrum f. 453; Libri Principis ff. 6 [30] and 93 [73]; Ekchout's paintings (still-life)	The woodcut is different than the Theatrum and the Libri Principis images. The Theatrum only shows the pumpkin fruit and the watercolors in the Libri Principis bear more resemblance to Eckhout's still-life paintings. The calabash in one of the watercolors of the Libri Principis (f. 93 [63]) as well as the still-life paintings could also be the botanically related species Cucurbita maxima Duchesne.	No source available (Marcgrave or another artist/naturalist/assistant in the field)	Jerumnate	Yes
George Marcgrave, 1648	Historiae Rerum Naturalium Brasiliae	Historiae Plantarum – Herbis	44	b	Herba	Blainvillea acmella (L.) Philipson	Asteraceae	None	We did not find any correspondence between this woodcut and the contemporary or older sources	No source available (Marcgrave or another artist/naturalist/assistant in the field)		Yes
George Marcgrave, 1648	Historiae Rerum Naturalium Brasiliae	Historiae Plantarum – Herbis	45		Alcaea hirsuta	Abelmoschus moschatus Medik.	Malvaceae	Misc. Cleyeri f. 68v; Marcgrave's herbarium p. 31	There is no resemblance between the woodcut and the drawing in the Misc. Cleyeri or the specimen in the herbarium	No source available (Marcgrave or another artist/naturalist/assistant in the field)		Yes
George Marcgrave, 1648	Historiae Rerum Naturalium Brasiliae	Historiae Plantarum – Herbis	46	a	Garyophillata herba	Bidens riparia Kunth	Asteraceae	None	We did not find any correspondence between this woodcut and the contemporary or older sources	No source available (Marcgrave or another artist/naturalist/assistant in the field)		Yes
George Marcgrave, 1648	Historiae Rerum Naturalium Brasiliae	Historiae Plantarum – Herbis	46	b	Ghandiroba. Nhandiroba. Hederae scandentis species	Fevillea trilobata L.	Cucurbitaceae	Theatrum f. 449; Misc. Cleyeri f. 58r	The woodcut is very similar to the Theatrum image (non-reversed). The crayon drawing of the Misc. Cleyeri shows a shoot with dropping leaves, as if the painter placed it on a surface after cutting it from the main plant (that explains the droopiest leaves), while the oil painting depicts the leaves in an upward position (flattened like an exsicata). The fruit of these images bears some resemblanc…	The Theatrum or a drawing the oil paining was based on made by Eckhout or another artist/naturalist/assistant	Nhandiroba	No
George Marcgrave, 1648	Historiae Rerum Naturalium Brasiliae	Historiae Plantarum – Herbis	47		Planta	Hibiscus furcellatus Desr.	Malvaceae	Theatrum f. 513	The woodcut is different to the oil-painting. The leaves of both images are completely different, although it could still be the same species as H. furcellatus can include intraspecific variability on their leaves	No source available (Marcgrave or another artist/naturalist/assistant in the field)	Urucurána	Yes
George Marcgrave, 1648	Historiae Rerum Naturalium Brasiliae	Historiae Plantarum – Herbis	48	a	Pino. Urticae Urentis species	Laportea aestuans (L.) Chew	Urticaceae	None	We did not find any correspondence between this woodcut and the contemporary or older sources	No source available (Marcgrave or another artist/naturalist/assistant in the field)		No
George Marcgrave, 1648	Historiae Rerum Naturalium Brasiliae	Historiae Plantarum – Herbis	48	b	Paco Caatinga. Cana do mato	Costus arabicus L.	Costaceae	Theatrum f. 181	The woodcut is slightly similar to the Theatrum image	Likely the Theatrum or a drawing the oil paining was based on made by Eckhout or another artist/naturalist/assistant	Pacôcaatinga	Yes
George Marcgrave, 1648	Historiae Rerum Naturalium Brasiliae	Historiae Plantarum – Herbis	49	a	Paco Seroca	Renealmia alpinia (Rottb.) Maas	Zingiberaceae	Theatrum f. 177	The woodcut is very similar to the Theatrum image (non reversed)	The Theatrum or a drawing the oil paining was based on made by Eckhout or another artist/naturalist/assistant	[Pacoçeroca] but in pencil, very subtle	Yes
George Marcgrave, 1648	Historiae Rerum Naturalium Brasiliae	Historiae Plantarum – Herbis	49	b	Caaponga. Bel droga	Portulaca halimoides L.	Portulacaceae	Marcgrave's herbarium p. 104	The resemblance between woodcut and specimen is hard to tell because the specimen is not that well preserved. They are both flowering but the specimen does not have its leaves, as these could have been lost over time	No source available (Marcgrave or another artist/naturalist/assistant in the field)		Yes
George Marcgrave, 1648	Historiae Rerum Naturalium Brasiliae	Historiae Plantarum – Herbis	49	c	Planta	Centratherum punctatum Cass.	Asteraceae	None	We did not find any correspondence between this woodcut and the contemporary or older sources	No source available (Marcgrave or another artist/naturalist/assistant in the field)		Yes
George Marcgrave, 1648	Historiae Rerum Naturalium Brasiliae	Historiae Plantarum – Herbis	50		Nhambi	Eryngium foetidum L.	Apiaceae	None	We did not find any correspondence between this woodcut and the contemporary or older sources. It could be that, even though the description and vernacular name correspond to E. foetidum, the woodcut image represents another species. Likely a member of the Asteraceae family	No source available (Marcgrave or another artist/naturalist/assistant in the field)		Yes
George Marcgrave, 1648	Historiae Rerum Naturalium Brasiliae	Historiae Plantarum – Herbis	51	a	Planta	Goeppertia effusa Saka & Lombardi	Marantaceae	None	We did not find any correspondence between this woodcut and the contemporary or older sources	No source available (Marcgrave or another artist/naturalist/assistant in the field)		Yes
George Marcgrave, 1648	Historiae Rerum Naturalium Brasiliae	Historiae Plantarum – Herbis	51	b	Planta	Unknown	Unknown	Unknown	We did not find any correspondence between this woodcut and the contemporary or older sources. We could not identify the plant represented by the woodcut, hence we could not cross-reference it with the visual sources. Accurate identification of such plant will facilitate this analysis and provide us with more insights about its origin	No source available (Marcgrave or another artist/naturalist/assistant in the field)		Yes
George Marcgrave, 1648	Historiae Rerum Naturalium Brasiliae	Historiae Plantarum – Herbis	51	c	Convolvulus marinus. Soldanella	Ipomoea pes-caprae (L.) R. Br.	Convolvulaceae	Misc. Cleyeri f. 12v; Ekchout's paintings (series of portraits)	The woodcut does not show a resemblance to any of those sources and it is also different from the woodcut placed in Piso (1648) for the same species. Interestingly, an image of this species was previously published in de l' Obel (1591: vol. I, p. 602), and named Convolvulus Soldanella. The woodcuts differ, thus the HNB is presenting new woodcut images of this plant, likely made ad natura in Brazil	No source available (Marcgrave or another artist/naturalist/assistant in the field)		Yes
George Marcgrave, 1648	Historiae Rerum Naturalium Brasiliae	Historiae Plantarum – Herbis	52		Caa apia	Dorstenia brasiliensis Lam.	Moraceae	Theatrum f. 511; Marcgrave's herbarium p. 29	The woodcut is very similar to the Theatrum image (non-reversed). The woodcut depicts its roots, as in the specimen in the herbarium, and it could have been made after it, although the flower is absent in the latter	The Theatrum or a drawing the oil paining was based on made by Eckhout or another artist/naturalist/assistant	No name	Yes
George Marcgrave, 1648	Historiae Rerum Naturalium Brasiliae	Historiae Plantarum – Herbis	53	a	Agutiguepo-obi	Heliconia cf. acuminata A.Rich.	Heliconaceae	None	We did not find any correspondence between this woodcut and the contemporary or older sources. There is a plant identified by Buvelot et al. (2004) as Heliconia psittacorum L.f. in Eckhout's portrait "Mameluke with a basket of flowers", ca. 1641. The figure in the HNB does not show its impressive flowers, so it is hard to make a firm identification, but we follow the identification by Brazilian b…	No source available (Marcgrave or another artist/naturalist/assistant in the field)		Yes
George Marcgrave, 1648	Historiae Rerum Naturalium Brasiliae	Historiae Plantarum – Herbis	53	b	Planta	Eichhornia paniculata (Spreng.) Solms	Ponteridaceae	Theatrum f. 253; Marcgrave's herbarium pp. 26 and 27	The woodcut differs from the Theatrum image. There is some resemblance between the woodcut and the flowering specimens in the herbarium. These could have been used to design the image the woodcut was based on	It could be based on a specimen collected by Marcgrave (or by his assistant(s) in the field)	No name	Yes
George Marcgrave, 1648	Historiae Rerum Naturalium Brasiliae	Historiae Plantarum – Herbis	53	c	Tamoatarana	Myrosma cannifolia L.f.	Marantaceae	None	We did not find any correspondence between this woodcut and the contemporary or older sources	No source available (Marcgrave or another artist/naturalist/assistant in the field)		Yes
George Marcgrave, 1648	Historiae Rerum Naturalium Brasiliae	Historiae Plantarum – Herbis	54	a	Herba	Distimake aegyptius (L.) A.R.Simões & Staples	Convolvulaceae	None	We did not find any correspondence between this woodcut and the contemporary or older sources	No source available (Marcgrave or another artist/naturalist/assistant in the field)		Yes
George Marcgrave, 1648	Historiae Rerum Naturalium Brasiliae	Historiae Plantarum – Herbis	54	b	Planta	Ruellia bahiensis (Nees) Morong	Acanthaceae	Marcgrave's herbarium p. 45	The woodcut was made after the specimen in Marcgrave's herbarium, as indicated by De Laet in the text (p. 54). The folded leaves of the exsicata can be appreciated in the image. One of the leaves is missing, as the specimen must have lost it after the drawing was made	An specimen from Marcgrave's herbarium		No (four dots)
George Marcgrave, 1648	Historiae Rerum Naturalium Brasiliae	Historiae Plantarum – Herbis	54	c	Planta	Pombalia calceolaria (L.) Paula-Souza	Violaceae	Marcgrave's herbarium p. 164	The similarity is not striking, but the woodcut was made after the specimen in Marcgrave's herbarium, according to De Laet (p. 55). He also indicates that the painter did not represent the tiny teeth in the leaves and that he could not see the flowers (although the specimen is a flowering one)	An specimen from Marcgrave's herbarium		No
George Marcgrave, 1648	Historiae Rerum Naturalium Brasiliae	Historiae Plantarum – Herbis	55	a	Aguara quiya	Solanum chenopodioides Lam.	Solanaceae	Theatrum f. 303	The woodcut looks slightly similar to the Theatrum image. They both depict flowers and fruits, although the woodcut shows the roots, (but these could have been cut off in the oil painting to fit the bound manuscript)	Likely the Theatrum or a drawing the oil paining was based on made by Eckhout or another artist/naturalist/assistant	Aguaraquiya	Yes
George Marcgrave, 1648	Historiae Rerum Naturalium Brasiliae	Historiae Plantarum – Herbis	55	b	An Sagittaria	Crotalaria stipularia Desv.	Fabaceae	Marcgrave's herbarium p. 36	The woodcut was made after the specimen collected by Marcgrave, according to De Laet (p. 56). The fruits are lacking in the specimen. They either fell after mounting it, or De Laet ordered them to be drawn after the description. Interestingly, Marcgrave stated that the seeds have a "half-moon or heart-like shape, as it is normally painted" (p. 55). This suggests the practice of painting or sketch…	An specimen from Marcgrave's herbarium		No
George Marcgrave, 1648	Historiae Rerum Naturalium Brasiliae	Historiae Plantarum – Herbis	56	a	Herba	Microtea celosioides (Spreng.) Moq. ex Sennikov & Sukhor.	Microteaceae	Marcgrave's herbarium pp. 12 and 148	The woodcut was made after one of the two specimens kept in Marcgrave's herbarium (p. 12), as indicated by De Laet (p. 56). They are both flowering and, despite a few leaves missing in the specimen, there is a strong resemblance	An specimen from Marcgrave's herbarium		No
George Marcgrave, 1648	Historiae Rerum Naturalium Brasiliae	Historiae Plantarum – Herbis	56	b	Inimboy	Guilandina bonduc L.	Fabaceae	Theatrum f. 149; Misc. Cleyeri f. 52r; Marcgrave's herbarium pp.7 and 153	The woodcut is very similar to the Theatrum image (reversed). The Misc. Cleyeri shows a flowering branch; while flowers, unripe and ripe dehiscent fruits, and seeds are displayed in the Theatrum and the HNB. J. Breyne (1739: 33) published an engraving of this plant based on a specimen collected by Marcgrave. This image is made after a voucher (characterized by the flat arrangement of the leaves) …	The Theatrum or a drawing the oil paining was based on made by Eckhout or another artist/naturalist/assistant	Inimboî	No
George Marcgrave, 1648	Historiae Rerum Naturalium Brasiliae	Historiae Plantarum – Plantis Frutescentibus & Fruticibus	57		Erva d'Anir	Indigofera microcarpa Desv.	Fabaceae	Marcgrave's herbarium p. 69	There is no strong resemblance between the specimen and the woodcut image, although the branch in the herbarium could have been part of the plant depicted in the HNB	No source available (Marcgrave or another artist/naturalist/assistant in the field)		Yes
George Marcgrave, 1648	Historiae Rerum Naturalium Brasiliae	Historiae Plantarum – Plantis Frutescentibus & Fruticibus	58		Alia species	Eclipta prostrata (L.) L.	Asteraceae	Theatrum f. 485	The woodcut is different than the Theatrum. The roots are depicted in the woodcut but lacking in the illustration, while the flowers are depicted in more detail in the oil painting	No source available (Marcgrave or another artist/naturalist/assistant in the field)	Caâjambi	Yes
George Marcgrave, 1648	Historiae Rerum Naturalium Brasiliae	Historiae Plantarum – Plantis Frutescentibus & Fruticibus	59		Caaghiyuyo	Clidemia biserrata DC.	Melastomataceae	Marcgrave's herbarium pp. 25 and 46	The duplicates in Marcgrave's herbarium (both numbered 39 in the upper right corner), are flowering branches that could have been used as models to elaborate the image depicted in the woodcut. The woodcut, however, also shows the fruits	It could be based on a specimen collected by Marcgrave (or by his assistant(s) in the field)		Yes
George Marcgrave, 1648	Historiae Rerum Naturalium Brasiliae	Historiae Plantarum – Plantis Frutescentibus & Fruticibus	60	a	Tangaraca. Erva do rato	Boerhavia coccinea Mill.	Nyctaginaceae	Theatrum f. 487	The woodcut differs from the Theatrum. The leaves and the inflorescences are densely crowded in the Theatrum, while the woodcut shows a shoot with the root	No source available (Marcgrave or another artist/naturalist/assistant in the field)	Tangaraca	Yes
George Marcgrave, 1648	Historiae Rerum Naturalium Brasiliae	Historiae Plantarum – Plantis Frutescentibus & Fruticibus	60	b	Tangaraca. Erva do rato	Palicourea crocea (Sw.) Schult.	Rubiaceae	Theatrum f. 197	The woodcut differs from the Theatrum. The leaves and flowers are more crowded in the Theatrum than in the woodcut and the leaves are more rounded in the oil painting. The intraspecific differences observed in the leaves could be the result of climatic and geographic variability (i.e., collected at different times or from different areas)	No source available (Marcgrave or another artist/naturalist/assistant in the field)	Tangaracâ	Yes
George Marcgrave, 1648	Historiae Rerum Naturalium Brasiliae	Historiae Plantarum – Plantis Frutescentibus & Fruticibus	61	a	Frutex arborescens	Ouratea fieldingiana (Gardner) Engl.	Ochnaceae	None	We did not find any correspondence between this woodcut and the contemporary or older sources	No source available (Marcgrave or another artist/naturalist/assistant in the field)		Yes
George Marcgrave, 1648	Historiae Rerum Naturalium Brasiliae	Historiae Plantarum – Plantis Frutescentibus & Fruticibus	61	b	Urucu	Bixa orellana L.	Bixaceae	Theatrum f. 95	The woodcut differs from the Theatrum. The woodcut shows the flowers and a few fruits about to open, while the oil painting shows a very accurate image of the mature fruits, two of them open and showing bright red seeds. These seeds were used as a dye by the Indigenous population and are still used this way today. They were also traded among Indigenous groups and European settlers, who in turn, s…	No source available (Marcgrave or another artist/naturalist/assistant in the field)	Urucû	Yes
George Marcgrave, 1648	Historiae Rerum Naturalium Brasiliae	Historiae Plantarum – Plantis Frutescentibus & Fruticibus	63	a	Frutex seu potius viscum quoddam	Psittacanthus dichrous (Mart. ex Schult. & Schult.f.) Mart.	Loranthaceae	None	We did not find any correspondence between this woodcut and the contemporary or older sources	No source available (Marcgrave or another artist/naturalist/assistant in the field)		Yes
George Marcgrave, 1648	Historiae Rerum Naturalium Brasiliae	Historiae Plantarum – Plantis Frutescentibus & Fruticibus	63	b	Futex	Cynophalla hastata (Jacq.) J.Presl	Capparaceae	Theatrum f. 417	The woodcut differs from the Theatrum image. The woodcut shows a flowering branch, while the oil painting depicts two long pods, one of them open and showing numerous seeds	No source available (Marcgrave or another artist/naturalist/assistant in the field)	Çapotaya	Yes
George Marcgrave, 1648	Historiae Rerum Naturalium Brasiliae	Historiae Plantarum – Plantis Frutescentibus & Fruticibus	63	c	Iva, Iurepeba	Solanum lycocarpum A. St.-Hil.	Solanaceae	None	We did not find any correspondence between this woodcut and the contemporary or older sources	No source available (Marcgrave or another artist/naturalist/assistant in the field)		Yes
George Marcgrave, 1648	Historiae Rerum Naturalium Brasiliae	Historiae Plantarum – Plantis Frutescentibus & Fruticibus	64		Atitara. Iatitara	Desmoncus polyacanthos Mart.	Arecaceae	Marcgrave's herbarium pp. 98 and 156	Although the woodcut and the specimens do not bear a strong resemblance, the compound leaves of the specimens could have been used as models to elaborate the image depicted in the woodcut, which attempts to portray the palm tree	No source available (Marcgrave or another artist/naturalist/assistant in the field)		Yes
George Marcgrave, 1648	Historiae Rerum Naturalium Brasiliae	Historiae Plantarum – Plantis Frutescentibus & Fruticibus	69	a	Manaca	Brunfelsia uniflora (Pohl) D.Don	Solanaceae	Theatrum f. 233 (depicted in two illustrations in the same page)	The woodcut is moderately similar to the Theatrum. The woodcut seems a composite image created after the two illustrations. These were likely made by two different artists, who wrote the vernacular names differently in the illustration. One of the illustrations depicts flowers with different colors (as in Marcgrave's description) and some fruits, while the other shows green fruits enclosed by the…	The Theatrum or a drawing the oil paining was based on made by Eckhout or another artist/naturalist/assistant	Manacâ	Yes
George Marcgrave, 1648	Historiae Rerum Naturalium Brasiliae	Historiae Plantarum – Plantis Frutescentibus & Fruticibus	69	b	Iaborandi	Piper anisum (Spreng.) Angely	Piperaceae	Theatrum f. 313	The woodcut differs from the Theatrum image. While the former depicts a sterile plant, the latter shows the inflorescence in the form of spikes characteristic of the Piperaceae botanical family. This species was depicted twice in the HNB, but differently. The other woodcut is present in Piso's chapter on medicinal plants and it is very similar to the Theatrum illustration for the same species	No source available (Marcgrave or another artist/naturalist/assistant in the field)	Iaborandiguaçu	No
George Marcgrave, 1648	Historiae Rerum Naturalium Brasiliae	Historiae Plantarum – Plantis Frutescentibus & Fruticibus	70		Murucuia guaçu	Passiflora quadrangularis L.	Passifloraceae	Theatrum f. 437	The woodcut is very similar to the Theatrum image (non-reversed). The color of the flower differs, although we found that the copy of the HNB in the Berlin State Library (Staatsbibliothek zu Berlin) bears a flower that was colored similarly to the Theatrum (https://digital.staatsbibliothek-berlin.de/werkansicht/?PPN=PPN1735987395)	The Theatrum or a drawing the oil paining was based on made by Eckhout or another artist/naturalist/assistant	Murucaja guaçu. Guainumbiacajuba	No
George Marcgrave, 1648	Historiae Rerum Naturalium Brasiliae	Historiae Plantarum – Plantis Frutescentibus & Fruticibus	71	a	Murucuia maliformis	Passiflora cincinnata Mast	Passifloraceae	Libri Principis 16	The woodcut does not resemble the watercolor in the Libri Principis. Notice that the woodcut depicts also the fruit. Both images accurately depict the five-lobed leaves, which can also be middle-lobed, as seen in the woodcut. This species was represented with a different woodcut in Piso's (1648: 106) section on medicinal plants in the HNB	No source available (Marcgrave or another artist/naturalist/assistant in the field)		No
George Marcgrave, 1648	Historiae Rerum Naturalium Brasiliae	Historiae Plantarum – Plantis Frutescentibus & Fruticibus	71	b	Murucuia maliformis alia	Passiflora edulis Sims	Passifloraceae	Ekchout portrait ("Mameluka with a basket of flowers"); Ekchout still-life painting	The woodcut differs from the other sources. The flowering vine in the basket of flowers depicted by Ekchout represents the same species as the woodcut. The still-life " watermelon, pineapple and other fruits," by Ekchout also shows P. edulis. However, the woodcut shows one fruit and no flowers, while the painting depicts flowers and fruits, with the fruit being more similar to P. alata ( Buvelot …	No source available (Marcgrave or another artist/naturalist/assistant in the field)		No
George Marcgrave, 1648	Historiae Rerum Naturalium Brasiliae	Historiae Plantarum – Plantis Frutescentibus & Fruticibus	72		Murucuia piriformis altera	Passiflora alata Curtis	Passifloraceae	Marcgrave's herbarium p. 9 ; Libri Principis f. 14	The correspondence between woodcut and specimen is hard to tell because the exsicata seems incomplete. The watercolor in the Libri Principis could represent another species of Passiflora, as the flower does not match completely with P. alata. The color of the flower differs between the copy of the HNB in the Staatsbibliothek Zu Berlin and the copy of the HNB kept in Leiden University (see P. quad…	No source available (Marcgrave or another artist/naturalist/assistant in the field)		No
George Marcgrave, 1648	Historiae Rerum Naturalium Brasiliae	Historiae Plantarum – Plantis Frutescentibus & Fruticibus	73		Caaeo. Herba viva	Mimosa candollei R.Grether	Fabaceae	Marcgrave's herbarium p. 2	The correlation is not very strong, but both are flowering shoots that could be related. In Jakob Breyne (1678: 37) there is an engraving of this species, which he likely made after a duplicate collected by Marcgrave in Brazil	It could be based on a specimen collected by Marcgrave (or by his assistant(s) in the field)		Yes
George Marcgrave, 1648	Historiae Rerum Naturalium Brasiliae	Historiae Plantarum – Plantis Frutescentibus & Fruticibus	74		Tertia spécies	Mimosa polydactyla Humb. et Bonpl.	Fabaceae	Marcgrave's herbarium p. 8	There is a strong correlation between the woodcut and the specimen, especially if we compare the woodcut with the upper half of the specimen	It could be based on a specimen collected by Marcgrave (or by his assistant(s) in the field)		No
George Marcgrave, 1648	Historiae Rerum Naturalium Brasiliae	Historiae Plantarum – Plantis Frutescentibus & Fruticibus	75	a	Reperitur hic et alia Herba viva. Silva d' Agoa	Mimosa pigra L.	Fabaceae	Theatrum f. 423; Marcgrave's herbarium p. 158; Sloane MS 1554, f. 9v	The woodcut represents a fruit of M. pigra, which does not bear a resemblance with the other sources. De Laet ordered to make the woodcut at "natural size" after a pod he received from Brazil via some friends, although he said that the painter could not represent that well its elegance (commentaries by De Laet, in Marcgrave 1648: 74). An ink drawing of this pod is included in De Laet's manuscript…	De Laet ordered the woodcut to be made after a pod he received from Brazil	Caaeô	No
George Marcgrave, 1648	Historiae Rerum Naturalium Brasiliae	Historiae Plantarum – Plantis Frutescentibus & Fruticibus	75	b	Piper caudatum. Betre. Nhamdu	Piper marginatum Jacq.	Piperaceae	Marcgrave's herbarium p. 34	Woodcut and specimen represent a fertile plant, but there is no strong resemblance between them	No source available (Marcgrave or another artist/naturalist/assistant in the field)		Yes
George Marcgrave, 1648	Historiae Rerum Naturalium Brasiliae	Historiae Plantarum – Plantis Frutescentibus & Fruticibus	76	a	Frutex	Dodonaea viscosa Jacq.	Sapindaceae	None	According to De Laet, he ordered to make the woodcut after a specimen collected by Marcgrave. This voucher is not present in the herbarium at Copenhagen, although it is included in De Laet's manuscript with four dots (such as other plants he ordered to make after the herbarium). J. P. Breyne (1739: 39) mentioned he saw the dry specimen in his father's [Jakob Breyne] herbarium, which was likely co…	An specimen from Marcgrave's herbarium		No (four dots)
George Marcgrave, 1648	Historiae Rerum Naturalium Brasiliae	Historiae Plantarum – Plantis Frutescentibus & Fruticibus	76	b	Frutex	Conocarpus erectus L.	Combretaceae	Marcgrave's herbarium pp. 28 and 30	Strong correspondence between woodcut and specimen (p. 28). According to De Laet, he ordered to make the woodcut after a specimen collected by Marcgrave and he also finished the description based on the specimen (Marcgrave 1648: 77)	An specimen from Marcgrave's herbarium		No (four dots)
George Marcgrave, 1648	Historiae Rerum Naturalium Brasiliae	Historiae Plantarum – Plantis Frutescentibus & Fruticibus	77		Guaieru	Chrysobalanus icaco L.	Chrysobalanaceae	Theatrum f. 275, Marcgrave's herbarium pp. 10 and 11	The woodcut, which shows a flowering branch, differs from the illustration in the Theatrum, which shows a fruiting branch. There is a strong correspondence between the woodcut and the specimen (p. 10) collected by Marcgrave. According to De Laet, he ordered to make the woodcut after this specimen because the author had not made any drawing (Marcgrave 1648: 77). This duplicate shows traces of glue…	An specimen from Marcgrave's herbarium	Guajerû	No (four dots)
George Marcgrave, 1648	Historiae Rerum Naturalium Brasiliae	Historiae Plantarum – Plantis Frutescentibus & Fruticibus	78	a	Frutex	Posoqueria latifolia (Rudge) Schult.	Rubiaceae	None	We did not find any correspondence between this woodcut and the contemporary or older sources	No source available (Marcgrave or another artist/naturalist/assistant in the field)		Yes
George Marcgrave, 1648	Historiae Rerum Naturalium Brasiliae	Historiae Plantarum – Plantis Frutescentibus & Fruticibus	78	b	Frutex	Myriopus candidulus (Miers) Feuillet	Boraginaceae	Marcgrave's herbarium p. 14	There is a certain resemblance between the woodcut and the specimen. According to De Laet, he ordered to make the woodcut after a dry branch by Marcgrave, and in that way, he represented the black color of the leaves (Marcgrave 1648: 78). According to Andrade-Lima et al. (1977: 130), the woodcut was likely made after a duplicate of this specimen	An specimen from Marcgrave's herbarium		No (four dots)
George Marcgrave, 1648	Historiae Rerum Naturalium Brasiliae	Historiae Plantarum – Plantis Frutescentibus & Fruticibus	79	a	Canambaya	Epiphyllum phyllanthus (L.) Haw.	Cactaceae	Theatrum f. 381; Sloane MS 1554, f. 52v	The woodcut is slightly similar to the Theatrum image. The pencil drawing in De Laet's manuscript is very similar to the woodcut, but not reversed. This drawing was likely the basis to make the woodblock	Likely the Theatrum or a drawing the oil paining was based on made by Eckhout or another artist/naturalist/assistant	Çanambáya	Yes
George Marcgrave, 1648	Historiae Rerum Naturalium Brasiliae	Historiae Plantarum – Plantis Frutescentibus & Fruticibus	79	b	Frutex	Cnidoscolus urens (L.) Arthur	Euphorbiaceae	Theatrum f. 483	The woodcut differs from the Theatrum image. Both depict flowering plants, although the oil painting shows the flowers with their calyx more in detail, and the leaves seem wrinkled and droopy in the woodcut as if the plant was picked and not that fresh anymore	No source available (Marcgrave or another artist/naturalist/assistant in the field)	Pino	Yes
George Marcgrave, 1648	Historiae Rerum Naturalium Brasiliae	Historiae Plantarum – Plantis Frutescentibus & Fruticibus	79	c	Frutiscencens haec herba	Galphimia brasiliensis (L.) A.Juss.	Malpighiaceae	Marcgrave's herbarium pp. 20 and 22	Strong correspondence between woodcut and specimen (p. 20). There are four points accompanying the description in De Laet's manuscript (Andrade-Lima et al. 1977). De Laet, however, does not indicate he ordered to make the woodcut after the specimen, although he could have forgotten	An specimen from Marcgrave's herbarium		No (four dots)
George Marcgrave, 1648	Historiae Rerum Naturalium Brasiliae	Historiae Plantarum – Plantis Frutescentibus & Fruticibus	80		Frutex hic	Solanum agrarium Sendtn.	Solanaceae	Marcgrave's herbarium pp. 42 and 63	There is a certain resemblance between the woodcut and the specimen (p. 42). According to De Laet (Marcgrave 1648: 80), he ordered to make this image after some dry plants preserved by the author [Marcgrave]. Interestingly, De Laet also stated he kept an image of this plant made after a plant growing in the botanical garden of Brabant by a painter he sent there for that purpose. The seed was sent…	An specimen from Marcgrave's herbarium		No
George Marcgrave, 1648	Historiae Rerum Naturalium Brasiliae	Historiae Plantarum – Plantis Frutescentibus & Fruticibus	81	a	Tremate	Vernonanthura brasiliana (L.) H.Rob.	Asteraceae	Marcgrave's herbarium p. 15	Strong correspondence between woodcut and specimen. De Laet indicated "with dry plants, and with a lot of care, we tried to delineate this plant" (Marcgrave 1648: 81)	An specimen from Marcgrave's herbarium		No
George Marcgrave, 1648	Historiae Rerum Naturalium Brasiliae	Historiae Plantarum – Plantis Frutescentibus & Fruticibus	81	b	Frutex	Unknown	Unknown	Unknown	We did not find any correspondence between this woodcut and the contemporary or older sources. We could not identify the plant represented by the woodcut, hence we could not cross-reference it with the visual sources. Accurate identification of such plant will facilitate this analysis and provide us with more insights about its origin	No source available (Marcgrave or another artist/naturalist/assistant in the field)		Yes
George Marcgrave, 1648	Historiae Rerum Naturalium Brasiliae	Historiae Plantarum – Plantis Frutescentibus & Fruticibus	81	c	Frutex	Casearia sylvestris Sw.	Salicaceae	Marcgrave's herbarium p. 52	Strong correspondence between woodcut and specimen. De Laet (Marcgrave 1648: 82) indicated that they made this figure after some dry plants because the author did not leave an image; however, he claimed that the serrated leaves were not well represented in the woodcut	An specimen from Marcgrave's herbarium		No
George Marcgrave, 1648	Historiae Rerum Naturalium Brasiliae	Historiae Plantarum – Plantis Frutescentibus & Fruticibus	82		Frutex	Sophora tomentosa L.	Fabaceae	Marcgrave's herbarium p. 13	Strong correspondence between woodcut and specimen. De Laet (Marcgrave 1648: 82) indicated that they made this figure after some dry leaves	An specimen from Marcgrave's herbarium		No
George Marcgrave, 1648	Historiae Rerum Naturalium Brasiliae	Historiae Plantarum – Plantis Frutescentibus & Fruticibus	83		Uubae. Tacomaree. Alfeloa da zuquere. Cana d' azuquere. Arundo Saccharifera	Saccharum officinarum L.	Poaceae	Eckhout portrait ("Biracial man")	The image of a sugar cane field appears in one of Eckhout's portraits. A similar image appears in the series of tapestries of the Old Indies by the Gobelins (1692 - 1730), likely made after a drawing or sketch by Ekchout that was copied into a cartoon by Alexandre-François Desportes. The woodcut here, however, could have been misplaced. In De Laet's manuscript there is a description for Gynerium …	The woodcut could have been made by Eckhout, Marcgrave or another artist/naturalist/assistant in the field		No
George Marcgrave, 1648	Historiae Rerum Naturalium Brasiliae	Historiae Plantarum – Plantis Frutescentibus & Fruticibus	87	a	Caraguata acanga (88)	Bromelia karatas L.	Bromeliaceae	None, but depicted in Piso with a different woodcut	We did not find any correspondence between this woodcut and the contemporary or older sources, although the same plant is described in Piso (1648: 111) and illustrated with a woodcut of a fruit taken by De Laet from his previous work on the Americas (1640: 552) (See S4)	No source available (Marcgrave or another artist/naturalist/assistant in the field)		No
George Marcgrave, 1648	Historiae Rerum Naturalium Brasiliae	Historiae Plantarum – Plantis Frutescentibus & Fruticibus	87	b	Caraguata	Aechmea tomentosa Mez	Bromeliaceae	Theatrum f. 13	The woodcut is very similar to the Theatrum image (reversed)	The Theatrum or a drawing the oil paining was based on made by Eckhout or another artist/naturalist/assistant	Caraguatâ	No
George Marcgrave, 1648	Historiae Rerum Naturalium Brasiliae	Historiae Plantarum – Plantis Frutescentibus & Fruticibus	88		Caraguata guacu (87)	Furcraea hexapetala (Jacq.) Urb.	Asparagaceae	De Laet (1633: 666, 1640: 552)	De Laet reused the woodcut he previously published in his books on the Americas (De Laet 1633: 666; 1640: 608). He received this image from a friend that came back from the island of Tobago (Marcgrave 1648: 88)	Johannes de Laet (1633). Descriptio Nouus orbis seu Descriptionis Indiae Occidentalis and Johannes de Laet (1640) L'histoire du Nouveau Monde, ou, Description des Indes Occidentales. Leiden: Elzevier		Yes
George Marcgrave, 1648	Historiae Rerum Naturalium Brasiliae	Historiae Plantarum – Plantis Frutescentibus & Fruticibus	89		Iurepeba	Solanum paniculatum L.	Solanaceae	Theatrum f. 211; Marcgrave's herbarium p. 16; Misc. Cleyeri f. 57r add theatrum in filemaker]	The woodcut differs from the Theatrum. The woodcut also differs from the drawing in the Misc. Cleyeri and the specimen, although both the woodcut and the specimen consist of flowering branches	No source available (Marcgrave or another artist/naturalist/assistant in the field)	Jiambo	No
George Marcgrave, 1648	Historiae Rerum Naturalium Brasiliae	Historiae Plantarum – Arboribus	90		Aroeira. Lentiscus	Schinus terebinthifolia Raddi	Anacardiaceae	Theatrum f. 295. Carolus Clusius (1611: 94) Curae Posteriores; De Laet (1633: 404, 1640: 327) History of the New World and the Description of the West Indies	The woodcut is different from the Theatrum illustration. De Laet used this image in his book, so he could have had the woodblock which originally belonged to Christopher Plantin's printing business; likely owned by their successors Elzeviers. It was originally used in Clusius' work, in which he wrote commentaries on the work on Amerindian plants by Spanish physician Monardes (1580: 39). This imag…	Johannes de Laet (1633). Descriptio Nouus orbis seu Descriptionis Indiae Occidentalis and Johannes de Laet (1640) L'histoire du Nouveau Monde, ou, Description des Indes Occidentales. Leiden: Elzevier based on Clusius (1605) who was describing the plants studied by Monardes (1580)	Cambuî	No
George Marcgrave, 1648	Historiae Rerum Naturalium Brasiliae	Historiae Plantarum – Arboribus	91		Ambaiba	Cecropia pachystachya Trécul	Urticaceae	Theatrum f. 137; Marcgrave's herbarium p. 115	The woodcut image is very similar to the Theatrum image (non-reversed). The specimen does not resemble the woodcut, but several loose leaves could have been used to draw the leaves that emerge from the tree trunk in the woodcut and the illustration	The Theatrum or a drawing the oil paining was based on made by Eckhout or another artist/naturalist/assistant	[Ambaiba] but in pencil, very subtle	Yes
George Marcgrave, 1648	Historiae Rerum Naturalium Brasiliae	Historiae Plantarum – Arboribus	92		Ianipaba. Ienipapo	Genipa americana L.	Rubiaceae	Theatrum f. 109	The woodcut differs from the Theatrum illustration. The woodcut shows a more botanical "complete" image, combining flowers and fruits (one open and showing the seeds)	No source available (Marcgrave or another artist/naturalist/assistant in the field)	Ianipába	Yes
George Marcgrave, 1648	Historiae Rerum Naturalium Brasiliae	Historiae Plantarum – Arboribus	93		Araticu-pohne. Araticu ape	Annona montana Macfad.	Annonaceae	Theatrum f. 117; Marcgrave's herbarium pp. 47 and 78	The woodcut is very similar to the Theatrum image (non-reversed). There is no resemblance between the woodcut and the specimen, which only consists of infertile material. The oil painting looks more loaded with leaves	The Theatrum or a drawing the oil paining was based on made by Eckhout or another artist/naturalist/assistant	Araticûponhe	Yes
George Marcgrave, 1648	Historiae Rerum Naturalium Brasiliae	Historiae Plantarum – Arboribus	95	a	Acaiaiba.Acaiuiba	Anacardium occidentale L.	Anacardiaceae	Theatrum f. 19; Marcgrave's herbarium p. 87; Albert Eckhout portrait ("Mameluka woman")	The woodcut differs from the Theatrum image and the herbarium specimen. The specimen's flowers differ greatly from the Theatrum illustration, which resembles the fruiting and flowering branches of the cashew tree depicted in one of Eckhout's portraits	No source available (Marcgrave or another artist/naturalist/assistant in the field)	Acaju	Yes
George Marcgrave, 1648	Historiae Rerum Naturalium Brasiliae	Historiae Plantarum – Arboribus	95	b	Acaiû. Cajû.	Anacardium occidentale L.	Anacardiaceae	Theatrum f. 19; Marcgrave's herbarium p. 87; Albert Eckhout portrait ("Mameluka woman"); Clusius (1605: 198, livr. I; cap. XXX) Exoticorum libri decem; De Laet (1633: 558; 1640: 492)	The woodcut resembles the image of the cashew fruit in Clusius (1605) (the seed that is cut in half), which De Laet (1633, 1640) also used in his books. Although this image is presented very close to the entire fruit that also corresponds to A. occidentale, by looking at their different orientation in the multiple treatises (including Piso 1658: 121), we realized that these images came from two w…	Johannes de Laet (1633). Descriptio Nouus orbis seu Descriptionis Indiae Occidentalis and Johannes de Laet (1640) L'histoire du Nouveau Monde, ou, Description des Indes Occidentales. Leiden: Elzevier based on Clusius (1605)	Acaju	Yes
George Marcgrave, 1648	Historiae Rerum Naturalium Brasiliae	Historiae Plantarum – Arboribus	95	c	Acaiû. Cajû.	Anacardium occidentale L.	Anacardiaceae	Theatrum f. 19; Marcgrave's herbarium p. 87; Albert Eckhout portrait ("Mameluka woman"); Clusius (1605: 198, livr. I; cap. XXX) Exoticorum libri decem; De Laet (1633: 558; 1640: 492)	This woodcut is very similar to the image of the cashew fruit published by De Laet (1633, 1644)	Johannes de Laet (1633). Descriptio Nouus orbis seu Descriptionis Indiae Occidentalis and Johannes de Laet (1640) L'histoire du Nouveau Monde, ou, Description des Indes Occidentales. Leiden: Elzevier	Acaju	Yes
George Marcgrave, 1648	Historiae Rerum Naturalium Brasiliae	Historiae Plantarum – Arboribus	96	a	Caa-opia	Vismia guianensis (Aubl.) Pers.	Hypericaceae	Marcgrave's herbarium p. 157	No resemblance between the woodcut and the specimen. The woodcut shows mostly a fruiting branch, while the specimen consists of a flowering one	No source available (Marcgrave or another artist/naturalist/assistant in the field)		Yes
George Marcgrave, 1648	Historiae Rerum Naturalium Brasiliae	Historiae Plantarum – Arboribus	96	b	Mundubiguacu	Jatropha curcas L. *	Euphorbiaceae	Theatrum f. 199; Marcgrave's herbarium p. 165	The woodcut is different from the Theatrum image and the herbarium specimen, which only shows one leaf. The woodcut shows a weak image compared to the oil painting, in which flowers, fruits, and seeds are represented	No source available (Marcgrave or another artist/naturalist/assistant in the field)	Pinhâ	Yes
George Marcgrave, 1648	Historiae Rerum Naturalium Brasiliae	Historiae Plantarum – Arboribus	97		Pinhones. Nux cathartica	Jatropha curcas L. *	Euphorbiaceae	Theatrum f. 199; Marcgrave's herbarium p. 165; De Laet (1633: 226; 1640: 136)	De Laet reused the woodcut he previously published in his books on the Americas (De Laet 1633, 1640)	Johannes de Laet (1633). Descriptio Nouus orbis seu Descriptionis Indiae Occidentalis and Johannes de Laet (1640) L'histoire du Nouveau Monde, ou, Description des Indes Occidentales. Leiden: Elzevier	Pinhâ	Yes
George Marcgrave, 1648	Historiae Rerum Naturalium Brasiliae	Historiae Plantarum – Arboribus	98	a	Tapia	Crateva tapia L.	Capparaceae	Theatrum f. 113	The woodcut looks moderately similar to the illustrations in the Theatrum. The image is a composite, in which flowers and fruits are mixed (based on the oil paintings or in a model used to elaborate them)	The Theatrum or a drawing the oil paining was based on made by Eckhout or another artist/naturalist/assistant	Tapiâ	Yes
George Marcgrave, 1648	Historiae Rerum Naturalium Brasiliae	Historiae Plantarum – Arboribus	98	b	Icicariba	Protium heptaphyllum (Aubl.) Marchand	Burseraceae	None	We did not find any correspondence between this woodcut and the contemporary or older sources	No source available (Marcgrave or another artist/naturalist/assistant in the field)		Yes
George Marcgrave, 1648	Historiae Rerum Naturalium Brasiliae	Historiae Plantarum – Arboribus	99		Ibira	Xylopia frutescens Aubl.	Annonaceae	Theatrum f. 131	The woodcut is very similar to the Theatrum image (non-reversed). The same species is documented in Piso (1648: 71), but the image is different and it does not resemble our contemporary or older sources	The Theatrum or a drawing the oil paining was based on made by Eckhout or another artist/naturalist/assistant	Ibira	Yes
George Marcgrave, 1648	Historiae Rerum Naturalium Brasiliae	Historiae Plantarum – Arboribus	100		Cebipira	Bowdichia virgilioides Kunth	Fabaceae	Theatrum f. 415	The woodcut differs from the Theatrum image. A flowering branch is depicted in the HNB, while the illustration is based on a fruiting branch. According to Marcgrave (1648: 100), this tree flowered from October to November. Hence, this branch was collected during that season	No source available (Marcgrave or another artist/naturalist/assistant in the field)	Curupaimiri	Yes
George Marcgrave, 1648	Historiae Rerum Naturalium Brasiliae	Historiae Plantarum – Arboribus	101	a	Jabotapita	Ouratea caudata Engl.	Ochnaceae	None	We did not find any correspondence between this woodcut and the contemporary or older sources	No source available (Marcgrave or another artist/naturalist/assistant in the field)		Yes
George Marcgrave, 1648	Historiae Rerum Naturalium Brasiliae	Historiae Plantarum – Arboribus	101	b	Jetaiba	Hymenaea cf. courbaril L.	Fabaceae	Theatrum f. 69; Sloane MS 1554, f. 77v (proof woodcut)	We consider the correspondence slightly similar between the woodcut and the illustration. Although the tree was not drawn, the fruit in the oil painting bears strong resemblance to the woodcut. De Laet, or the same Marcgrave, indicated that they owed this figure [woodcut] to Piso (Marcgrave 1648: 101)	Likely the Theatrum or a drawing the oil paining was based on made by Eckhout or another artist/naturalist/assistant	[Jetaiba] but in pencil, very subtle	No
George Marcgrave, 1648	Historiae Rerum Naturalium Brasiliae	Historiae Plantarum – Arboribus	102		Ibirapitanga. Pao Brasil	Paubrasilia echinata (Lam.) Gagnon, H.C.Lima & G.P.Lewis	Fabaceae	None	We did not find any correspondence between this woodcut and the contemporary or older sources	No source available (Marcgrave or another artist/naturalist/assistant in the field)		Yes
George Marcgrave, 1648	Historiae Rerum Naturalium Brasiliae	Historiae Plantarum – Arboribus	103	a	Mamaoeira. Papay. Mamao	Carica papaya L. *	Caricaceae	Marcgrave's herbarium pp. 44 and 93; Libri Principis f. 71; Eckhout portrait ("Biracial man") and life-still paintings; Frans Post landscapes' paintings; Clusius (1605: 42, 1611: 79; De Laet (1633: 563; 1640: 498)	There is no correlation between the woodcut and the other sources. The specimen in the herbarium (p. 44) shows a single leaf and one female flower and male inflorescence - a part of the latter are mixed with the specimen of Desmodium incanum (p. 93). Despite the multiple sources where the Papaya fruit is depicted, De Laet took the woodcut that was used in Clusius (1605: 42, 1611: 79) called "Mamo…	Johannes de Laet (1633). Descriptio Nouus orbis seu Descriptionis Indiae Occidentalis and Johannes de Laet (1640) L'histoire du Nouveau Monde, ou, Description des Indes Occidentales. Leiden: Elzevier based on Clusius (1605, 1611)		Yes
George Marcgrave, 1648	Historiae Rerum Naturalium Brasiliae	Historiae Plantarum – Arboribus	103	b	Mamaoeira foemina	Carica papaya L. *	Caricaceae	Marcgrave's herbarium pp. 44 and 93; Libri Principis f. 71; Eckhout portrait ("Biracial man") and life-still paintings; Frans Post landscapes' paintings; Clusius (1611: 79, 80); De Laet (1633: 563; 1640: 498)	Although there are many images of the Papaya in several sources, the image of this woodcut -which represents a female flower- does not correspond with any of those sources. The woodcut, however, could be based on the flower specimen, before this was dissected and prepared as an exsicata	No source available (Marcgrave or another artist/naturalist/assistant in the field)		Yes
George Marcgrave, 1648	Historiae Rerum Naturalium Brasiliae	Historiae Plantarum – Arboribus	105		Araca-iba	Psidium cattleyanum Sabine	Myrtaceae	None	We did not find any correspondence between this woodcut and the contemporary or older sources	No source available (Marcgrave or another artist/naturalist/assistant in the field)		No
George Marcgrave, 1648	Historiae Rerum Naturalium Brasiliae	Historiae Plantarum – Arboribus	106		Aninga iba	Dieffenbachia seguine (Jacq.) Schott	Araceae	Theatrum f. 241	The woodcut is very similar to the Theatrum illustration (non-reversed), but in the HNB the fruit is placed on the left instead of the right side of the plant. The description (Marcgrave 1648: 106) does not correspond to this image, but to Montrichardia linifera, which De Laet misplaced in Piso (1648: 104) with the same vernacular name	The Theatrum or a drawing the oil paining was based on made by Eckhout or another artist/naturalist/assistant	Aninga	No
George Marcgrave, 1648	Historiae Rerum Naturalium Brasiliae	Historiae Plantarum – Arboribus	107	a	"nos ramos nasce uma planta"	Maxillaria subrepens (Rolfe) Schuit. & M.W.Chase	Orchidaceae	Marcgrave's herbarium p. 18	De Laet explained that he tried to delineate the herb that grows on the tree branches [of Mucuitaiba] after the dry leaves collected by the author [Marcgrave]. Marcgrave (or a local field assistant) must have collected this orchid after collecting a branch of Zollernia ilicifolia (Mucuitaiba), which is in the herbarium at Copenhagen on the same page. The specimen looks very similar to the woodcut…	An specimen from Marcgrave's herbarium		No
George Marcgrave, 1648	Historiae Rerum Naturalium Brasiliae	Historiae Plantarum – Arboribus	107	b	Tamarindi. Tamara azecla	Tamarindus indica L.	Fabaceae	Theatrum f. 421; Marcgrave's herbarium p. 58	The woodcut is very similar to the Theatrum illustration (non-reversed), although the fruits do not look the same. The Theatrum could have been the model to color this woodcut as the different coloration on the top and bottom of the leaves is represented in both images. This distinction is made in the description by Marcgrave. A drawing that served as a model for both the Theatrum and the woodcut…	The Theatrum or a drawing the oil paining was based on made by Eckhout or another artist/naturalist/assistant	Tamarinhos	No
George Marcgrave, 1648	Historiae Rerum Naturalium Brasiliae	Historiae Plantarum – Arboribus	108		Umbu (datur et alia species)	Spondias tuberosa Arruda	Anacardiaceae	Theatrum f. 261	The woodcut looks moderately similar to the Theatrum image. The tuber (part of the xylopodia system) lies in the front of the illustration and differs from the tuber represented in the woodcut	The Theatrum or a drawing the oil paining was based on made by Eckhout or another artist/naturalist/assistant	[Umbi] but in pencil, very subtle	No
George Marcgrave, 1648	Historiae Rerum Naturalium Brasiliae	Historiae Plantarum – Arboribus	109	a	Japarandiba	Gustavia augusta L.	Lecythidaceae	Theatrum ff. 163 and 165; Misc. Cleyeri ff. 13r and 13v; Eckhout still-life painting	The woodcut is moderately similar to the Theatrum illustration (reversed). Notice there was an attempt to erase four of the leaves in the illustration, and these are not reversed compared to the woodcut. Chalk drawings of this species were depicted in the Misc. Cleyeri (open and closed flowers, and leaves), which were used as models to create the still-life painting by Ekchout. Notably, the flowe…	The Theatrum or a drawing the oil paining was based on made by Eckhout or another artist/naturalist/assistant	Iapoarandiba	Yes
George Marcgrave, 1648	Historiae Rerum Naturalium Brasiliae	Historiae Plantarum – Arboribus	109	b	Arbor	Unknown	Unknown	Unknown	We did not find any correspondence between this woodcut and the contemporary or older sources. We could not identify the plant represented by the woodcut, hence we could not cross-reference it with the visual sources. Accurate identification of such plant will facilitate this analysis and provide us with more insights about its origin	No source available (Marcgrave or another artist/naturalist/assistant in the field)		Yes
George Marcgrave, 1648	Historiae Rerum Naturalium Brasiliae	Historiae Plantarum – Arboribus	110	a	Anda	Joannesia princeps Vell. *	Euphorbiaceae	None	We did not find any correspondence between this woodcut and the contemporary or older sources. As pointed out by Pickel (2008: 129) this image is not accurate, especially the flowers, which look much larger and greatly different from the flowers of J. princeps. The flowers in the woodcut bear resemblance to flowers of the Bignoniaceae species, or as Pickel (2008: 130) suggested, the flowers could…	No source available (Marcgrave or most likely an artist/assistant in the field - such as Piso's)		Yes
George Marcgrave, 1648	Historiae Rerum Naturalium Brasiliae	Historiae Plantarum – Arboribus	110	b	Anda	Joannesia princeps Vell.	Euphorbiaceae	De Laet (1633: 612, 1640: 550)	The woodcut was made after a fruit of this species that De Laet received from Brazil in the 1630s	Johannes de Laet (1633). Descriptio Nouus orbis seu Descriptionis Indiae Occidentalis and Johannes de Laet (1640) L'histoire du Nouveau Monde, ou, Description des Indes Occidentales. Leiden: Elzevier		Yes
George Marcgrave, 1648	Historiae Rerum Naturalium Brasiliae	Historiae Plantarum – Arboribus	111	a	Guaibi pocaca iba	Samanea saman (Jacq.) Merr.	Fabaceae	Theatrum f. 399; Marcgrave's herbarium p. 89; Sherard's herbarium in Oxford 2277	The woodcut is slightly similar to the Theatrum image, but the leaves and flowers look more droopy. Breyne (1678: 28) criticized the woodcut in the HNB and provided another one that came from Brazil (Andrade-Lima et al. 1977: 146). As Andrade-Lima et al. (1977) noticed, this might be connected to Marcgrave	Likely the Theatrum or a drawing the oil paining was based on made by Eckhout or another artist/naturalist/assistant	Nhuatiunana	Yes
George Marcgrave, 1648	Historiae Rerum Naturalium Brasiliae	Historiae Plantarum – Arboribus	111	b	Inga species. Lotus	Inga vera Willd.	Fabaceae	None	We did not find any correspondence between this woodcut and the contemporary or older sources	No source available (Marcgrave or another artist/naturalist/assistant in the field)		Yes
George Marcgrave, 1648	Historiae Rerum Naturalium Brasiliae	Historiae Plantarum – Arboribus	112	a	Inga opeapiiba	Inga ciliata C.Presl	Fabaceae	None	We did not find any correspondence between this woodcut and the contemporary or older sources	No source available (Marcgrave or another artist/naturalist/assistant in the field)		Yes
George Marcgrave, 1648	Historiae Rerum Naturalium Brasiliae	Historiae Plantarum – Arboribus	112	b	Inga alia species	Inga edulis Mart.	Fabaceae	Theatrum ff. 395 and 397	The woodcut differs from the illustrations in the Theatrum, which provided a better image of the long pod and it also included a flowering branch	No source available (Marcgrave or another artist/naturalist/assistant in the field)	Ingâ	Yes
George Marcgrave, 1648	Historiae Rerum Naturalium Brasiliae	Historiae Plantarum – Arboribus	112	c	Inga Brasiliensibus	Inga ingoides (Rich.) Willd.	Fabaceae	Marcgrave's herbarium pp. 19 and 43	In Marcgrave's herbarium, one of the specimens (p. 43) consists of leaves, wrongly arranged, while the other (p. 19) includes a compound leaf with wider leaflets and with part of an inflorescence below. This flower could have been the model used for designing the flower in the woodcut	No source available (Marcgrave or another artist/naturalist/assistant in the field)		Yes
George Marcgrave, 1648	Historiae Rerum Naturalium Brasiliae	Historiae Plantarum – Arboribus	113	a	Quity. Pao de Sabaon (Sabaon fruit)	Sapindus saponaria L.	Sapindaceae	Marcgrave's herbarium p. 76	There is no resemblance between the woodcut and the specimen, which consists of a sterile branch	No source available (Marcgrave or another artist/naturalist/assistant in the field)		Yes
George Marcgrave, 1648	Historiae Rerum Naturalium Brasiliae	Historiae Plantarum – Arboribus	113	b	Guity-toroba. Steen-appel	Pouteria grandiflora (A.DC.) Baehni	Sapotaceae	Theatrum f. 435	We did not find any correspondence between this woodcut and the contemporary or older sources. However, the botanical relative of this species, P. caimito (Ruiz & Pav.) Radlk is depicted in an illustration of the Theatrum with the name Ibapeba. In the oil painting, one of the fruits on the left-down corner resembles those of P. grandiflora, but it does not resemble the fruit depicted in the woodc…	No source available (Marcgrave or another artist/naturalist/assistant in the field)		Yes
George Marcgrave, 1648	Historiae Rerum Naturalium Brasiliae	Historiae Plantarum – Arboribus	114	a	Guitiiba. Guity-coroya	Couepia rufa Ducke	Chrysobalanaceae	Theatrum ff. 99 and 101	The woodcut is very similar to one of the illustrations (f. 99), although this one has been placed upside-down in the Theatrum (notice the shadow). In the woodcut, the fruit was placed below the branch (like in the oil painting, if we look at it in its proper position), but the branch has the same orientation as in the oil painting	The Theatrum or a drawing the oil paining was based on made by Eckhout or another artist/naturalist/assistant	Guitîcoroya	Yes
George Marcgrave, 1648	Historiae Rerum Naturalium Brasiliae	Historiae Plantarum – Arboribus	114	b	Ibacurapari	Moronobea coccinea Aubl.	Clusiaceae	None	We did not find any correspondence between this woodcut and the contemporary or older sources	No source available (Marcgrave or another artist/naturalist/assistant in the field)		Yes
George Marcgrave, 1648	Historiae Rerum Naturalium Brasiliae	Historiae Plantarum – Arboribus	115	a	Guiti iba (Guiti miri fruit)	Moquilea tomentosa Benth.	Chrysobalanaceae	None	We did not find any correspondence between this woodcut and the contemporary or older sources	No source available (Marcgrave or another artist/naturalist/assistant in the field)		Yes
George Marcgrave, 1648	Historiae Rerum Naturalium Brasiliae	Historiae Plantarum – Arboribus	115	b	Guiti iba (Guiti miri fruit)	Moquilea tomentosa Benth.	Chrysobalanaceae	None	We did not find any correspondence between this woodcut and the contemporary or older sources	No source available (Marcgrave or another artist/naturalist/assistant in the field)		Yes
George Marcgrave, 1648	Historiae Rerum Naturalium Brasiliae	Historiae Plantarum – Arboribus	116	a	Ibapurunga	Vitex rufescens A.Juss.	Lamiaceae	Theatrum f. 279	The woodcut differs from the Theatrum illustration	No source available (Marcgrave or another artist/naturalist/assistant in the field)	Ibâpurunga	Yes
George Marcgrave, 1648	Historiae Rerum Naturalium Brasiliae	Historiae Plantarum – Arboribus	116	b	Ibipitanga	Eugenia uniflora L.	Myrtaceae	Theatrum ff. 339 and 341 (only the fruit and the seed on the left); Marcgrave's herbarium p. 70	The woodcut differs from the other sources. This species was represented in p. 293 of the HNB with a different woodcut (see the other entry for E. uniflora)	No source available (Marcgrave or another artist/naturalist/assistant in the field)	Ubapitanga	Yes
George Marcgrave, 1648	Historiae Rerum Naturalium Brasiliae	Historiae Plantarum – Arboribus	117	a	Ibabiraba	Campomanesia dichotoma (O.Berg) Mattos *	Myrtaceae	Theatrum f. 217; Marcgrave's herbarium pp. 67 and 68; Sloane MS 1554, f. 65v (proof-woodcut)	The woodcut is different than the other sources. The proof-woodcut in De Laet's manuscript corresponds to the woodcut used in Piso (1648: 73) for the same species (although named differently: Guabiraba)	No source available (Marcgrave or another artist/naturalist/assistant in the field)	Araçámiri	Yes
George Marcgrave, 1648	Historiae Rerum Naturalium Brasiliae	Historiae Plantarum – Arboribus	117	b	Muiva	Miconia holosericea (L.) DC	Melastomataceae	Marcgrave's herbarium p. 3	There is no strong resemblance between the specimen and the woodcut, although both show the abaxial and adaxial sides of the leaves	No source available (Marcgrave or another artist/naturalist/assistant in the field)		Yes
George Marcgrave, 1648	Historiae Rerum Naturalium Brasiliae	Historiae Plantarum – Arboribus	118	a	Mureci	Byrsonima cydoniifolia A.Juss.	Malpighiaceae	Theatrum f. 477; Marcgrave's herbarium p. 82; Sloane MS 1554, f. 60v (proof-woodcut)	The woodcut is very similar to the Theatrum image (non-reversed). There is no resemblance with the specimen. The oil-based illustration is densely crowded with more leaves. In this image, there is a pencil annotation below the vernacular name Mureçî with some numbers, including the number 93, which matches the annotation in De Laet's manuscript "in lib. 93"	The Theatrum or a drawing the oil paining was based on made by Eckhout or another artist/naturalist/assistant	Mureçî	Yes
George Marcgrave, 1648	Historiae Rerum Naturalium Brasiliae	Historiae Plantarum – Arboribus	118	b	Guirapariba. Urupariba. Pao d' Arco	Handroanthus serratifolius (Vahl) S.O.Grose	Bignoniaceae	None	We did not find any correspondence between this woodcut and the contemporary or older sources	No source available (Marcgrave or another artist/naturalist/assistant in the field)		Yes
George Marcgrave, 1648	Historiae Rerum Naturalium Brasiliae	Historiae Plantarum – Arboribus	119	a	Tataiiba	Maclura tinctoria (L.) D.Don ex Steud.	Moraceae	Theatrum f. 349; Marcgrave's herbarium pp. 136 and 172	The woodcut is very similar to the Theatrum image (in reversed format). Both images show a broken/bitten leaf, which gives realism and dimensionality to the plant depiction. The woodcut does not show the spines in the stem; while the oil painting depicts them clearly and it shows an open fruit as well, which is lacking in the HNB. There is no resemblance with the specimens, although one of them (…	The Theatrum or a drawing the oil paining was based on made by Eckhout or another artist/naturalist/assistant	Tataiiba	Yes
George Marcgrave, 1648	Historiae Rerum Naturalium Brasiliae	Historiae Plantarum – Arboribus	119	b	Tataiiba	Maclura tinctoria (L.) D.Don ex Steud.	Moraceae	Theatrum f. 349; Marcgrave's herbarium pp. 136 and 172	This woodcut is greatly different than the woodcut next to it for the same species (see previous entry), although both depict a fruiting branch, in contrast to the sterile specimens in the herbarium. Marcgrave likely did not see the flower, as De Laet did not find any description of it (Marcgrave 1648: 119), nor it is shown in any of the above-mentioned sources	No source available (Marcgrave or another artist/naturalist/assistant in the field)	Tataiiba	Yes
George Marcgrave, 1648	Historiae Rerum Naturalium Brasiliae	Historiae Plantarum – Arboribus	120	a	Uty	Chloroleucon foliolosum (Benth.) G.P.Lewis	Fabaceae	None	We did not find any correspondence between this woodcut and the contemporary or older sources. Interestingly, according to his brother Christian, this tree is described in Marcgrave's diary under the name of Utium (Whitehead 1979: 312). He observed 400 bird nests on this tree when he encountered it on one of his expeditions in November of 1640 (Whitehead 1979: 309). Marcgrave must have done a vou…	No source available (Marcgrave or another artist/naturalist/assistant in the field)		Yes
George Marcgrave, 1648	Historiae Rerum Naturalium Brasiliae	Historiae Plantarum – Arboribus	120	b	Iito	Guarea guidonia (L.) Sleumer	Meliaceae	Theatrum f. 227; Marcgrave's herbarium p. 140	The woodcut is very similar to the Theatrum image (non-reversed). The woodcut presents one seed less than the illustration. There is no resemblance with the specimen, which consists of a flowering branch, in contrast to the fruiting branch of both the HNB and the Theatrum	The Theatrum or a drawing the oil paining was based on made by Eckhout or another artist/naturalist/assistant	Ambaibuna. Iito	No
George Marcgrave, 1648	Historiae Rerum Naturalium Brasiliae	Historiae Plantarum – Arboribus	121	a	Umari	Geoffroea spinosa Jacq.	Fabaceae	None	We did not find any correspondence between this woodcut and the contemporary or older sources	No source available (Marcgrave or another artist/naturalist/assistant in the field)		Yes
George Marcgrave, 1648	Historiae Rerum Naturalium Brasiliae	Historiae Plantarum – Arboribus	121	b	Copiiba	Tapirira guianensis Aubl	Fabaceae	Sloane MS 1554, f. 74v	The image in De Laet's manuscript is an ink drawing that bears resemblance to the woodcut (in reversed format), but it is not the same. According to Whitehead and Boeseman (1989), this ink drawing was the basis for the woodcut in the HNB	No source available (Marcgrave or another artist/naturalist/assistant in the field)		Yes
George Marcgrave, 1648	Historiae Rerum Naturalium Brasiliae	Historiae Plantarum – Arboribus	122		Mangabiba. Mangaiba. Mangaba (fruit)	Hancornia speciosa Gomes	Apocynaceae	Theatrum f. 203; Misc. Cleyeri f. 51r; Libri Principis f. 71 [51]; Eckhout still-life painting	The woodcut differs from the Theatrum image. It does not bear resemblance to the other sources either, which only depict the fruits. Marcgrave (1648: 122) documented valuable data about the phenology of the flowering and fruiting stages in several locations	No source available (Marcgrave or another artist/naturalist/assistant in the field)	Mangaba	Yes
George Marcgrave, 1648	Historiae Rerum Naturalium Brasiliae	Historiae Plantarum – Arboribus	123		Cuiete. Cochine	Crescentia cujete L.	Bignoniaceae	Marcgrave's herbarium p. 50	The woodcut does not bear a strong resemblance to the specimen, although the leaves of the latter could have been used as a model to draw the leaves in the upper part of the woodcut. The woodcut image shows the dimorphism of the fruit, as documented by Marcgrave (1648: 123)	No source available (Marcgrave or another artist/naturalist/assistant in the field)		Yes
George Marcgrave, 1648	Historiae Rerum Naturalium Brasiliae	Historiae Plantarum – Arboribus	124		Apeiba	Apeiba tibourbou Aubl.	Malvaceae	Sloane MS 1554, f. 79v	The image in De Laet's manuscript is an ink drawing that bears resemblance to the woodcut (in reversed format), but it is not exactly the same. According to Whitehead and Boeseman (1989), this ink drawing was the basis for the woodcut in the HNB	No source available (Marcgrave or another artist/naturalist/assistant in the field)		No, but ink drawing in the verso
George Marcgrave, 1648	Historiae Rerum Naturalium Brasiliae	Historiae Plantarum – Arboribus	125	a	Betis	Piper divaricatum G.Mey.	Piperaceae	None	We did not find any correspondence between this woodcut and the contemporary or older sources	No source available (Marcgrave or another artist/naturalist/assistant in the field)		Yes
George Marcgrave, 1648	Historiae Rerum Naturalium Brasiliae	Historiae Plantarum – Arboribus	125	b	Iamacaru	Selenicereus undatus (Haw.) D.R. Hunt	Cactaceae	None	We did not find any correspondence between this woodcut and the contemporary or older sources	No source available (Marcgrave or another artist/naturalist/assistant in the field)		No
George Marcgrave, 1648	Historiae Rerum Naturalium Brasiliae	Historiae Plantarum – Arboribus	126	a	Iamacaru. Caxabu. Cardon	Cereus jamacaru DC.	Cactaceae	Frans Post's landscape painting "View of the Rio São Francisco Brazil with Fort Maurits and Capibara" (c. 1639, Rijsmuseum Amsterdam, collection Louvre, Paris; Barlaeus (1647: 102-103) by F. Post	The cactus depicted in the woodcut bears a strong resemblance to the cactus portrayed by Post in his landscape painting "View of the Rio São Francisco Brazil with Fort Maurits and Capibara", as well as to the cactus depicted in Barlaeu's account of Johan Maurits in Brazil, which was designed by Post	The original design could have been made by Post		Yes
George Marcgrave, 1648	Historiae Rerum Naturalium Brasiliae	Historiae Plantarum – Arboribus	126	b	Iamacaru	Brasiliopuntia brasiliensis (Willd.) A.Berger	Cactaceae	Theatrum f. 29; Sloane MS 1554, f. 60v	The woodcut is very similar to the Theatrum image (non-reversed). The person that colored the woodcut confused the apical leaves with the red fruits documented by Marcgrave (1648: 126). This error does not occur in the colored copy kept at the State Library of Berlin. De Laet's manuscript includes a pencil lead drawing, which was likely the basis for the woodcut in the HNB. This one is the same a…	The Theatrum or a drawing the oil paining was based on made by Eckhout or another artist/naturalist/assistant	Iamacarû	Yes
George Marcgrave, 1648	Historiae Rerum Naturalium Brasiliae	Historiae Plantarum – Arboribus	126	c	Quarta species Iamacaru	Cereus fernambucensis Lem.	Cactaceae	Theatrum f. 23	The woodcut differs from the Theatrum image. The same species was depicted with a different woodcut in Marcgrave (1648: 24)	No source available (Marcgrave or another artist/naturalist/assistant in the field)	Iamacarû	Yes
George Marcgrave, 1648	Historiae Rerum Naturalium Brasiliae	Historiae Plantarum – Arboribus	127		Iecuiba	Cariniana legalis (Mart.) Kuntze	Lecythidaceae	None	We did not find any correspondence between this woodcut and the contemporary or older sources	No source available (Marcgrave or another artist/naturalist/assistant in the field)		Yes
George Marcgrave, 1648	Historiae Rerum Naturalium Brasiliae	Historiae Plantarum – Arboribus	128	a	Iacapucaya	Lecythis pisonis Cambess	Lecythidaceae	Theatrum ff. 35 and 37; Eckhout still-life painting; Sloane MS 1554, ff. 46v and 46r	The woodcut differs from the Theatrum illustrations. The pencil lead drawing included in De Laet's manuscript was likely used as the basis to create the woodcut for the HNB (Whitehead and Boeseman 1989). This drawing is not reversed and is very similar to the woodcut	No source available (Marcgrave or another artist/naturalist/assistant in the field)	Iaçapucaio	Yes
George Marcgrave, 1648	Historiae Rerum Naturalium Brasiliae	Historiae Plantarum – Arboribus	128	b	Iaracatia	Jacaratia spinosa (Aubl.) A.DC.	Caricaceae	Theatrum f. 43; Sloane MS 1554, f. 78v	The woodcut is very similar to the Theatrum image (non-reversed). There is a pencil lead drawing in De Laet's manuscript which was likely used as the basis to create the woodcut for the HNB (Whitehead and Boeseman 1989). This drawing is not reversed and is very similar to the woodcut	The Theatrum or a drawing the oil paining was based on made by Eckhout or another artist/naturalist/assistant	Iaracatiâ	Yes
George Marcgrave, 1648	Historiae Rerum Naturalium Brasiliae	Historiae Plantarum – Arboribus	129		Acaia. Ibametara	Spondias mombin L.	Anacardiaceae	Marcgrave's herbarium p. 53	The woodcut bears a strong resemblance with the specimen in Marcgrave's herbarium, as also noticed by Andrade-Lima et al. (1977: 132). De Laet did not indicate this fact in the HNB, as he did with other species. Although Marcgrave (1648: 129) documented flowers and fruits, the specimen consists of a compound leaf	An specimen from Marcgrave's herbarium		No
George Marcgrave, 1648	Historiae Rerum Naturalium Brasiliae	Historiae Plantarum – Arboribus	130	a	Carana iba. Ananachicariri	Copernicia prunifera (Mill.) H.E.Moore	Arecaceae	Ekchout portrait ("African woman")	There is no resemblance between the woodcut and the painting "African woman" by Ekchout. Eckhout's portrait depicts a more elaborated image of this palm tree	No source available (Marcgrave or another artist/naturalist/assistant in the field)		Yes
George Marcgrave, 1648	Historiae Rerum Naturalium Brasiliae	Historiae Plantarum – Arboribus	130	b	Copaiba	Copaifera officinalis L.	Fabaceae	None	We did not find any correspondence between this woodcut and the contemporary or older sources. In De Laet's manuscript, this species is accompanied by four dots, like several of those which were drawn in the Dutch Republic after Marcgrave's herbarium (Andrade-Lima et al. 1977)	No source available (Marcgrave or another artist/naturalist/assistant in the field)		No (four dots)
George Marcgrave, 1648	Historiae Rerum Naturalium Brasiliae	Historiae Plantarum – Arboribus	131	a	Ibixuma. Motamba	Guazuma ulmifolia Lam.	Malvaceae	Theatrum f. 347; Marcgrave's herbarium pp. 37 and 38; Sloane MS 1554, f. 58v	The woodcut differs from the Theatrum image. In De Laet's manuscript, there is an ink drawing that corresponds to this image. This drawing does not match with any of the woodcuts in the HNB, but -in contrast to what Andrade-Lima et al. (1977) indicated, this bears a strong resemblance to the specimen (p. 37) in Copenhagen. The ink drawing was most likely made after it, possibly in Brazil. Otherwi…	An specimen from Marcgrave's herbarium	Ibixúma	Yes
George Marcgrave, 1648	Historiae Rerum Naturalium Brasiliae	Historiae Plantarum – Arboribus	131	b	Coapoiba	Clusia nemorosa G.Mey.	Clusiaceae	Marcgrave's herbarium pp. 32 and 48	The woodcut bears a strong resemblance to the specimen in Marcgrave's herbarium (p. 32) although De Laet did not indicate it in the HNB - as he often did with other woodcuts made after the exsiccates	It could be based on a specimen collected by Marcgrave (or by his assistant(s) in the field)		No
George Marcgrave, 1648	Historiae Rerum Naturalium Brasiliae	Historiae Plantarum – Arboribus	132		Ibiruba	Eugenia selloi B.D.Jacks.	Myrtaceae	None	We did not find any correspondence between this woodcut and the contemporary or older sources	No source available (Marcgrave or another artist/naturalist/assistant in the field)		No
George Marcgrave, 1648	Historiae Rerum Naturalium Brasiliae	Historiae Plantarum – Arboribus	133	a	Arbor	Guettarda platypoda DC.	Rubiaceae	Marcgrave's herbarium p. 51	Strong correspondence between woodcut and specimen. De Laet (Marcgrave 1648: 133) indicated that someone made this figure after dry plants collected by Marcgrave, although the artist took some freedom with the drawing of the venation, which is not that accurate	An specimen from Marcgrave's herbarium		No
George Marcgrave, 1648	Historiae Rerum Naturalium Brasiliae	Historiae Plantarum – Arboribus	133	b	Iocara. Iucoara	Euterpe edulis Mart.	Arecaceae	None	We did not find any correspondence between this woodcut and the contemporary or older sources	No source available (Marcgrave or another artist/naturalist/assistant in the field)		Yes
George Marcgrave, 1648	Historiae Rerum Naturalium Brasiliae	Historiae Plantarum – Arboribus	134	a	Pindoba	Attalea compta Mart.	Arecaceae	Misc. Cleyeri f. 67r; Barlaeus (1647:158-159) by F. Post	There is no correspondence between the woodcut image and the chalk drawing in the Misc. Cleyeri. The palm depicted in Barlaeus' book, presumably drawn by Post, bears some resemblance to the woodcut	Post, Marcgrave or another artist/naturalist/assistant in the field)		Yes
George Marcgrave, 1648	Historiae Rerum Naturalium Brasiliae	Historiae Plantarum – Arboribus	134	b	Arbor	Byrsonima sericea DC.	Malpighiaceae	Marcgrave's herbarium p. 35	Strong correspondence between woodcut and specimen. De Laet (Marcgrave 1648: 134) indicated that they made this figure after the dry plants that were collected by Marcgrave. De Laet made commentaries on the leaves' coloration and the impossibility of describing the fruits more accurately because they were dry. Jakob Breyne (1678: 34) cited Marcgrave and Piso in his book and included an engraving …	An specimen from Marcgrave's herbarium		No
George Marcgrave, 1648	Historiae Rerum Naturalium Brasiliae	Historiae Plantarum – Arboribus	135		Quera iba	Tabebuia aurea (Silva Manso) Benth. & Hook.f. ex S.Moore	Bignoniaceae	None	We did not find any correspondence between this woodcut and the contemporary or older sources	No source available (Marcgrave or another artist/naturalist/assistant in the field)		Yes
George Marcgrave, 1648	Historiae Rerum Naturalium Brasiliae	Historiae Plantarum – Arboribus	136	a	Iacaranda ligno albo	Swartzia pickelii Ducke (mixed woodcut with Sparattanthelium cf. tupiniquinorum Mart. Inflorescence)	Fabaceae	Theatrum f. 391	The woodcut differs from the Theatrum image. We agree with Pickel (2008: 108) that the image was likely misplaced. It looks like Sparattanthelium tupiniquinorum or S. botocudorum, which was depicted in the Theatrum (f. 355) and collected as a specimen (p. 171). These sources do not bear resemblance to the woodcut neither	No source available (Marcgrave or another artist/naturalist/assistant in the field)	Jacarandâape	Yes
George Marcgrave, 1648	Historiae Rerum Naturalium Brasiliae	Historiae Plantarum – Arboribus	136	b	Ibiraba	Eschweilera ovata (Cambess.) Mart. ex Miers	Lecythidaceae	Theatrum f. 201, Marcgrave's herbarium 94	The woodcut differs from the Theatrum image and the herbarium specimen, which is an sterile shoot	No source available (Marcgrave or another artist/naturalist/assistant in the field)	Ibiriba	Yes
George Marcgrave, 1648	Historiae Rerum Naturalium Brasiliae	Historiae Plantarum – Arboribus	137	a		Myroxylon balsamum (L.) Harms	Fabaceae	None	We did not find any correspondence between this woodcut and the contemporary or older sources	No source available (Marcgrave or another artist/naturalist/assistant in the field)		No
George Marcgrave, 1648	Historiae Rerum Naturalium Brasiliae	Historiae Plantarum – Arboribus	137	b	Pacoeira. Quibuaaquitiba. Quitiba (fruit). Pacobete. Pacoba	Musa × paradisiaca L.	Musaceae	Libri Principis ff. 89 [69] and 101 [81]; Eckhout still-life paintings and portraits, Barlaeus (1647: 30-31 and 157-158); de l' Obel (1591-re issue of 1581: 236)	The woodcut does not look like the watercolors or any of the paintings by Eckhout or Post's drawings in Barlaeus' (1647) accounts. The banana bunch is wrongly hanging from the middle of the stem, instead of emerging out of the middle part (Pickel 2008: 62). This woodcut bears resemblance to the woodcut published in de l' Obel (1591: 236) when he described the Musa by Serapion the Younger (medieva…	No source available (Marcgrave or most likely an artist/assistant in the field - such as Piso's)		No
George Marcgrave, 1648	Historiae Rerum Naturalium Brasiliae	Historiae Plantarum – Arboribus	293	a	Ubapitanga	Eugenia uniflora L.	Myrtaceae	Theatrum ff. 339; Marcgrave's herbarium p. 70; Sloane MS 1554, f. 63v (proof-woodcut)	The woodcut looks moderately similar to the illustration in the Theatrum, but it does not bear resemblance to the herbarium specimen. There is a proof-woodcut in De Laet's manuscript that corresponds to this woodcut. Marcgrave described E. uniflora in p. 116 and documented it as Ibipitanga. The woodcut here, under the name Ubipitanga, represents E. uniflora as well, but De Laet placed it at the e…	The Theatrum or a drawing the oil paining was based on made by Eckhout or another artist/naturalist/assistant	Ubapitanga	No
George Marcgrave, 1648	Historiae Rerum Naturalium Brasiliae	Historiae Plantarum – Arboribus	293	b		Jacaranda brasiliana (Lam.) Pers.	Bignoniaceae	None	We did not find any correspondence between this woodcut and the contemporary or older sources	No source available (Marcgrave or another artist/naturalist/assistant in the field)		No
George Marcgrave, 1648	Historiae Rerum Naturalium Brasiliae	Historiae Plantarum – Arboribus	293	c	Pekia	Macoubea guianensis Aubl.	Apocynaceae	Theatrum f. 37	The woodcut differs from the Theatrum image. The oil painting illustrates the seeds in a fruit cut in half, as described by Piso (1658: 141)	No source available (Marcgrave or another artist/naturalist/assistant in the field)	Iaçapucaio	No
George Marcgrave, 1648	Historiae Rerum Naturalium Brasiliae	Historiae Plantarum – Arboribus	293	d	No name	Manihot carthaginensis subsp. glaziovii (Müll.Arg.) Allem	Euphorbiaceae	Theatrum f. 331	The woodcut is very similar to the Theatrum image (non-reversed). This woodcut is placed at the end of the HNB with a very brief mention by Marcgrave. In Piso (1648: 55), this is known as a wild cassava plant with a more elaborate description, and the name Cuguaçucuremia	The Theatrum or a drawing the oil paining was based on made by Eckhout or another artist/naturalist/assistant	Cuguaçuremiu. Cuguacucuremia
