# Supplementary material for: Nature portrayed in images in Dutch Brazil: Tracing the sources of the plant woodcuts in the Historia Naturalis Brasiliae (1648)
Source: PLoS One. 2024 Jul 16;19(7):e0276242. doi: 10.1371/journal.pone.0276242 (PMC11251624; doi:10.1371/journal.pone.0276242)
Supplement: S2 Data — This table provides an overview of the plant taxa that Piso (1658) depicted with different woodcuts than in the Historia Naturalis Brasiliae (HNB, Marcgrave, and Piso 1648) and the presence of the same species in related sources. The similarities among visual sources allow us to hypothesize about the provenance of the woodcuts. These (dis-)similarities can be visualized in an appendix (S2 Appendix). The analogous plant woodcuts the IURNM share with the HNB are analyzed in the main paper based on dataset (S1 Data), with all the plant images displayed in a PDF file (S1 Appendix). (XLSX) [file pone.0276242.s004.xlsx]

## Sheet: Only New ones
S3. Sources of the plant woodcuts in the India Utriusque re Naturali et Medica (IURNM, Piso 1658). This table provides an overview of the plant taxa that Piso (1658) depicted with different woodcuts than in the Historia Naturalis Brasiliae (HNB, Marcgrave, and Piso 1648) and the presence of the same species in related sources. The similarities among visual sources allow us to hypothesize on the p…
Author and Year	Title book section	Title book chapter	Page numbers	Page number addition	Vernacular name	Species	Family	Presence in Marcgrave (HNB, 1648)	Presence in Piso (HNB, 1648)	Source and notes (References in Appendix S4)	Type of woodcuts / provenance
Willem Piso, 1658	Historia Naturalis & Medica	IV. De Arboribus, fructibus, & herbis medicis…	114	Repeated in p. 305	Radix Mandihoca	Manihot esculenta Crantz	Euphorbiaceae	65 (only description)	52 (only description)	This woodcut resembles the cassava plant depicted in Eckhout´s painting of the "Indigenous Tupi". It slightly looks like the manioc plant in the still-life painting by the same author, made after the Misc. Cleyeri. Since 1652, Frederick Wilhelm, Elector of Brandenburg, had the drawings that were later bound in the Misc. Cleyeri's collection and the paintings arrived in Copenhagen in 1656 (Buvelot…	Unclear (although very similar to Eckhout's painting)
Willem Piso, 1658	Historia Naturalis & Medica	IV. De Arboribus, fructibus, & herbis medicis…	118		Copaíba	Copaifera officinalis L.	Fabaceae	130b (different woodcut)	56 (only description)	This woodcut was made by mixing three different species: Clusia nemorosa, Tapirira guianensis, and Copaifera officinalis (Pickel 2008: 23). They all share the same vernacular name, hence, Piso combined them and made a composite image. The leaves do not look very much like T. guianensis, but they do share similar vernacular names. Hence, Piso likely followed that criteria, and he thought they were…	Modified from the HNB (combining different plants)
Willem Piso, 1658	Historia Naturalis & Medica	IV. De Arboribus, fructibus, & herbis medicis…	120		Acaiaíba	Anacardium occidentale L.	Anacardiaceae	95a (slightly different woodcut)	58 (different woodcut)	This is a modified image made after the woodcut in the HNB (1648). It slightly resembles the cashew tree branches in the portrait by Eckhout of the ¨Mameluka woman¨, which is also depicted in the painting "Dance of the Tapuyas" by the same author	Modified from the HNB (attached to a trunk)
Willem Piso, 1658	Historia Naturalis & Medica	IV. De Arboribus, fructibus, & herbis medicis…	123	b	Ietaiba. Ietica-cica and Anima (resin)	Hymenaea cf. courbaril L.	Fabaceae	101b (different woodcut)	60 (different woodcut)	This woodcut image is similar to the woodcut for the same, or related, species in the Exoticorum Libri Decem by Clusius (1605: 61). An image of this plant seems to appear as well in the chapter on Virginia in the book about the Americas by De Laet (1633: 87, 1640: 96)	Based on another scholar's work
Willem Piso, 1658	Historia Naturalis & Medica	IV. De Arboribus, fructibus, & herbis medicis…	126	b	Carnaiba II (Miriti in p. 129)	Mauritia flexuosa L.f.	Arecaceae			Although identified by Pickel (2008: 44) as Mauritia flexuosa, the woodcut resembles more Copernicia prunifera (Mill.) H.E.Moore, which is also depicted in p. 126 of the IURNM with a different woodcut, and in the HNB (Marcgrave 1648: 130, Piso 1648: 62). The painting by Eckhout of the "African woman" shows C. prunifera next to the woman with her child. Either way, we could not trace the exact sou…	Unclear provenance (likely Piso ordered it to be made for his book)
Willem Piso, 1658	Historia Naturalis & Medica	IV. De Arboribus, fructibus, & herbis medicis…	128		Tucum	Astrocaryum vulgare Mart.	Arecaceae		62 (only description)	The image represented in this woodcut corresponds to the African date palm (Phoenix dactylifera L.). Similar images of this palm were circulating in Renaissance and Modern herbals. Matthioli (1563: 76) depicts a similar one in his New Kreüterbuch, in which the inflorescence raceme is illustrated separately in great detail. De l' Obel (1581: Vol. II, 234) and Dodoens (1583: 807) presented a copy (…	Based on another scholar's work
Willem Piso, 1658	Historia Naturalis & Medica	IV. De Arboribus, fructibus, & herbis medicis…	129		Airi	Astrocaryum aculeatissimum (Schott) Burret	Arecaceae			This woodcut is similar to the woodcut of a tree called Hebene in Les singularitez de la France antarctique by André Thevet (1558: 73). De Laet (1633: 561, 1640: 496) made a copy of Thevet's woodcut for his treatises on the Americas, which he used in his section on Brazil. Other than these copies or "borrowed" images from older manuscripts, I did not find an image of this palm tree in the sources…	Based on another scholar's work
Willem Piso, 1658	Historia Naturalis & Medica	IV. De Arboribus, fructibus, & herbis medicis…	130		Inaiguaçuiba. Inaiaguaçu, Coqueiro, Cocos (fruit)	Cocos nucifera L.	Arecaceae	138 (only description)	63 (only description)	The coconuts strongly resemble those painted by Eckhout in his still-life. The palm leaves show some resemblance to the palms depicted in Barlaeus (1647) and in Post's landscape paintings, but the similarities as not as accurate as with the fruits. Coconut fruits are also depicted in the Libri Principis (f. 77), and its inflorescence in the Misc. Cleyeri (f. 12r) and the still-life by Eckhout mad…	Unclear provenance (likely Piso ordered it to be made for his book)
Willem Piso, 1658	Historia Naturalis & Medica	IV. De Arboribus, fructibus, & herbis medicis…	132		Aroeira	Schinus terebinthifolia Raddi	Anacardiaceae	90	64	This is a slightly modified woodcut from the one printed in the HNB. An image of this branch, which represents Schinus molle (not S. terebinthifolia) was depicted in Clusius (1611: 94) in his commentaries on Monardes' medicinal plants. Later, De Laet (1633: 404, 1640: 327) also used this image. Unfortunately, none of the scholars realized that the plant described by Marcgrave and Piso -S. terebin…	Modified from the HNB (slightly)
Willem Piso, 1658	Historia Naturalis & Medica	IV. De Arboribus, fructibus, & herbis medicis…	133	b	Urucu	Bixa orellana L.	Bixaceae	61 (different woodcut)	65 (only description)	This branch was copied from the woodcut in the Exoticorum Libri Decem by Clusius (1605: 74). Clusius obtained the original branch from the aristocrat and naturalia collector Pieter Garet (c.1552/5-1631), who described it to the botanist how Brazilian indigenous peoples used the seeds to color their bodies red (Egmond et al. 2009: 82). It seems as if the draughtsperson took the fruit from the left…	Based on another scholar's work
Willem Piso, 1658	Historia Naturalis & Medica	IV. De Arboribus, fructibus, & herbis medicis…	135	a	Iacapucaío	Lecythis pisonis Cambess	Lecythidaceae	128 (slightly different woodcut)	66 (slightly different woodcut)	This is a slightly modified woodcut from the one printed in the HNB, which in turn appears in De Laet's manuscript as a lead pencil drawing (Sloane MS 1554, ff. 46v and 46r). This drawing was likely transferred to the woodblock. Piso remade it for the IURNM. The fruits and leaves are slightly different and the main branch is attached to a trunk. It is striking that the impressive flowers of this …	Modified from the HNB (attached to a trunk)
Willem Piso, 1658	Historia Naturalis & Medica	IV. De Arboribus, fructibus, & herbis medicis…	135	b	Iacapucaío fructus	Lecythis pisonis Cambess	Lecythidaceae	128 (different woodcut)	66 (different woodcut)	This big fruit, known as the "monkey pot" bears some resemblance to the oil painting in the Theatrum (f. 37). In this illustration, the fruit of Macoubea guianensis is also depicted, and the inflorescence of Costus spiralis (Alcantara-Rodriguez et al. 2021). A cut seed of L. pisonis lays on the left of the folio. This is a characteristic species of eastern Brazil, which impressive fruits were als…	Unclear (similar to the Theatrum)
Willem Piso, 1658	Historia Naturalis & Medica	IV. De Arboribus, fructibus, & herbis medicis…	136		Guiti-Iba I. Guiti-coroya (fruit)	Couepia rufa Ducke	Chrysobalanaceae	114	67	The woodcut in the HNB (which is the same for both Marcgrave and Piso) is very similar to the illustration in the Theatrum (f. 99) (see the Supplementary file with the woodcut images of the HNB - S2). The woodcut in the IURNM, however, is a new image, made after the one in the HNB, but attached to a trunk and with the open fruit and seed laying on the left, bottom corner	Modified from the HNB (attached to a trunk)
Willem Piso, 1658	Historia Naturalis & Medica	IV. De Arboribus, fructibus, & herbis medicis…	139		Açaiá	Spondias mombin L.	Anacardiaceae	129b (different woodcut)	77 (only description)	Piso added a new image as he likely preferred to show a fertile branch (with flowers and fruits) rather than the infertile compound leaf made by De Laet after the herbarium specimen (f. 53). Both authors described the leaves, flowers, and fruits of this tree, as well as its medicinal properties. Marcgrave added the use of its wood to make cork to seal bottles and he described its propagation for …	Unclear provenance (likely Piso ordered it to be made for his book)
Willem Piso, 1658	Historia Naturalis & Medica	IV. De Arboribus, fructibus, & herbis medicis…	143	165a (correct woodcut)	Caaroba	Jacaranda brasiliana (Lam.) Pers.	Bignoniaceae	293	70 (only description)	This woodcut is what Pickel (2008) would categorize as a "fantasy woodcut" because Piso mixed several species and wrongly assigned it to the description of J. brasiliana. The combined plants are Senna latifolia (Piso 1648: 85), and perhaps some kind of Phaseolus spp. This image resembles more a member of the Fabaceae family rather than a Bignoniaceae. The J. brasiliana woodcut is placed at the en…	Modified from the HNB (combining different plants)
Willem Piso, 1658	Historia Naturalis & Medica	IV. De Arboribus, fructibus, & herbis medicis…	146	a	Anhuíba. Sassafras	Ocotea sassafras (Meisn.) Mez	Lauraceae		98 (only description)	Piso used an image of the popular Sassafras tree (Sassafras albidum), which according to Monardes (1574: 51) was a cure for syphilis, and would also cure many diseases. This woodcut first appeared in Monardes and later in De Laet (1633: 217, 1640: 294), who likely ordered to make a copy based on Monardes' woodcut. Other scholars, such as Dalechamps (1596: 1786) and Bauhin (1650: 483), copied this…	Based on another scholar's work
Willem Piso, 1658	Historia Naturalis & Medica	IV. De Arboribus, fructibus, & herbis medicis…	146	b	Ibiraee. Guaiacum	Pradosia kuhlmannii Toledo	Sapotaceae	101 (only description)	71 (only description)	As noticed by Pickel (2008), this woodcut does not correspond to P. kuhlmannii. It slightly resembles the woodcut that corresponds to Manilkara salzmannii, which is also a Sapotaceae. In Marcgrave´s chapter on trees, there is no woodcut, and the information is scarce. De Laet proceeded to describe it by combining information from his accounts, where he called it Hivorae (De Laet 1633: 497), and f…	Unclear provenance (likely Piso ordered it to be made for his book)
Willem Piso, 1658	Historia Naturalis & Medica	IV. De Arboribus, fructibus, & herbis medicis…	153		Guaiaba	Psidium guajava L.	Myrtaceae	147 (only description)	75 (only description)	There are drawings of the Guaiaba fruits in the Misc. Cleyeri (f. 51r) and the Libri Principis (f. 95 [75]), but they do not resemble the woodcut by Piso (1658). The fruits from the Libri Principis resemble those in the still-life by Eckhout for the same species. According to Pickel (2008: 177), the woodcut was made after the description	Unclear provenance (likely Piso ordered it to be made for his book)
Willem Piso, 1658	Historia Naturalis & Medica	IV. De Arboribus, fructibus, & herbis medicis…	154	b	Pacoeira (fruit)	Musa × paradisiaca L.	Musaceae	137b (different woodcut)	75 (different woodcut)	Piso used the woodcut from De Laet (1633: 563, 1640: 497). The visual repertoire of Dutch Brazil includes several representations of the banana, such as in the Libri Principis ff. 89 [69] and 101 [81], the still-life paintings by Eckhout, the landscape portraits by Post, the engravings depicted in Barlaeus (1647: 30-31 and 157-158), woodcuts in de l' Obel (1581: 236), etc. (see S2)	Based on another scholar's work
Willem Piso, 1658	Historia Naturalis & Medica	IV. De Arboribus, fructibus, & herbis medicis…	154	c	Bananeira	Musa × paradisiaca L.	Musaceae	137b (different woodcut)	75 (different woodcut)	Of the several sources where this plant is depicted (see previous entry), the greatest similarity is with the banana plant in Barlaeus (1647: 30-31) designed by Post. In the Renaissance scholar's herbals, we found this plant in Matthioli (1563: 79), and later in de l' Obel (1581: 236) which woodcut seems to be made after the former	Unclear (similar to Post's drawings)
Willem Piso, 1658	Historia Naturalis & Medica	IV. De Arboribus, fructibus, & herbis medicis…	156		Mangaíba	Hancornia speciosa Gomes	Apocynaceae	122 (different woodcut)	76 (different woodcut)	This species is represented in several sources from Dutch Brazil: Misc. Cleyeri (f. 51r), Libri Principis (f. 71 [51]), and Eckhout's still-life paintings. There is an extensive description of H. speciosa in both the HNB and the IURNM, as this tree was abundant and popular at that time (used as medicine and food). The woodcut in the IURNM does not resemble any of those sources, and we did not fin…	Unclear provenance (likely Piso ordered it to be made for his book)
Willem Piso, 1658	Historia Naturalis & Medica	IV. De Arboribus, fructibus, & herbis medicis…	158	b	Cassia fistula (fruit of Tapyracoaynana)	Cassia grandis L.f.	Fabaceae	134 (only description)	80 (only description)	There is no information about the provenance of this pod in the IURNM. Piso could have had the pod, but considering its large length (up to 60 cm long when mature) (https://floradobrasil.jbrj.gov.br/FB82791), this was not drawn at scale -unlike other plant parts he kept. Piso, who partly copied the text from Marcgrave, does not mention the size of these pods; as opposed to Marcgrave who does it: …	Unclear provenance (likely Piso ordered it to be made for his book)
Willem Piso, 1658	Historia Naturalis & Medica	IV. De Arboribus, fructibus, & herbis medicis…	159	a	Pinoguaçu Mas	Carica papaya L.	Caricaceae	103a (different woodcut)		A very similar woodcut was used in the Exoticorum Libri Decem (1605: 42) and the Curae Posteriores by Clusius (1611: 80). The plant was called "Mamoeira mas" (C. papaya male), represented together with "Mamoeira fem" (C. papaya female). De Laet (1633: 563, 1640: 498) mentioned this species in his books, but he only used the woodcut of the female plant, which he later reused for Marcgrave (1648: 1…	Based on another scholar's work
Willem Piso, 1658	Historia Naturalis & Medica	IV. De Arboribus, fructibus, & herbis medicis…	163		Tatai-iba	Maclura tinctoria (L.) D.Don ex Steud.	Moraceae	119a, 119b		The woodcut in the IURNM is a slightly modified version of the woodcut in the HNB. Piso often combined the images of branches with a trunk, likely to portray the habit of trees in his compositions. The inflorescence of this species was not described by any of the scholars. Marcgrave (1648: 119) stated that this tree grew in the forests, thus perhaps this plant was not that abundant in its immedia…	Modified from the HNB (attached to a trunk)
Willem Piso, 1658	Historia Naturalis & Medica	IV. De Arboribus, fructibus, & herbis medicis…	166		Iabotapita	Ouratea caudata Engl.	Ochnaceae	101a (slightly different woodcut)		Piso ordered to make a woodcut based on the image in the HNB. In this new woodcut, the fruit that is drawn separately in the HNB (likely drawn by Marcgrave), is attached to the marginal end of the leaflet (on the left). In addition, the flower petals are more defined than in the HNB, and they seem to be made after the solitary flower depicted in the HNB. Hence, Piso combined in one figure the dif…	Modified from the HNB (combining plant parts from the same plant)
Willem Piso, 1658	Historia Naturalis & Medica	IV. De Arboribus, fructibus, & herbis medicis…	167		Umbu	Spondias tuberosa L.	Anacardiaceae	108 (slightly different woodcut)	78 (slightly different woodcut)	As often occurs with trees in the HNB, Piso added a trunk. In this case, he created a new woodcut that shows the flowers as in the HNB, he added two fruits more, and he depicted the xylopodia. The xylopodia is the root-tuber system of S. tuberosa. The woodcut in the HNB looks moderately similar to the Theatrum illustration (f. 261), although the tuber is placed in the foreground and it shows a lo…	Modified from the HNB (attached to a trunk and highlighting the useful tuber)
Willem Piso, 1658	Historia Naturalis & Medica	IV. De Arboribus, fructibus, & herbis medicis…	174		Umari	Geoffroea spinosa Jacq.	Fabaceae	121a (slightly different woodcut)		The woodcut is very similar to the one depicted in the HNB, but here, again, Piso created a composition. The leafy branches of G. spinosa are directly attached to a trunk and, instead of one large fruit in the foreground, he depicted several and smaller fruits on the ground next to the plant. As with Maclura tinctoria, the flowers are not described by any of the authors. Marcgrave (1648: 121) com…	Modified from the HNB (attached to a trunk)
Willem Piso, 1658	Historia Naturalis & Medica	IV. De Arboribus, fructibus, & herbis medicis…	175	a	Saamouna	Ceiba erianthos (Cav.) K.Schum.	Malvaceae		81a (slightly different woodcut)	This woodcut is a modified version of the woodcut published in Piso (1648). The image here includes a spiny trunk, widened in the middle part, as described by Piso in the HNB. In addition, one more leaf has been added. Neither flowers nor fruits are depicted, although the oblong pods with red seeds are mentioned. Piso indicated that this tree is found in the inland forests and that the exude from…	Modified from the HNB (attached to a trunk)
Willem Piso, 1658	Historia Naturalis & Medica	IV. De Arboribus, fructibus, & herbis medicis…	179	a	Munduy-guaçu. Noz catartica americana	Jatropha curcas L.	Euphorbiaceae	96b (different woodcut)	83 (different woodcut)	This woodcut differs from the image in the HNB, and it is slightly similar to the illustration in the Theatrum (f. 199). It depicts ring-like scars in the stem, in contrast to the woodcut in the HNB, which includes spines. The Theatrum illustration lacks both scars and spines. Because of the similarities with the oil painting, unless the physician visited the Elector of Brandenburg, it is possibl…	Unclear (similar to the Theatrum)
Willem Piso, 1658	Historia Naturalis & Medica	IV. De Arboribus, fructibus, & herbis medicis…	180		Nhambu guaçu. Ricino americano	Ricinus communis L.	Euphorbiaceae	77 (only description)	91 (only description)	The sketch in the Misc. Cleyeri depicts this species, but it does not bear a strong resemblance with the woodcut in the IURNM. This image resembles the woodcut entitled Ricinus and is depicted in the Opera of the Syrian physician Yuhanna ibn Masawaih (also known as Ioannis Mesuae) from the ninth century. It is slightly similar to Matthioli's image for the same plant on his Discorsi on Dioscorides…	Based on another scholar's work
Willem Piso, 1658	Historia Naturalis & Medica	IV. De Arboribus, fructibus, & herbis medicis…	186		Aminiiu	Gossypium barbadense L.	Malvaceae	59 (only description)		This woodcut bears a strong resemblance to the image of Gossypium arboreum depicted in the work on Egyptian plants by Venetian botanist Prospero Alpini (1592: 29, 1640: 71). This matches with the identification of the woodcut by botanist W.E. Safford, who attributed it to G. arboreum (Pickel 2008: 142). Images of the cotton plant also circulated in the herbals of Matthioli or Fuchs	Based on another scholar's work
Willem Piso, 1658	Historia Naturalis & Medica	IV. De Arboribus, fructibus, & herbis medicis…	187	a	Ibipitanga. Cerasus brasiliana	Eugenia uniflora L.	Myrtaceae	116b, 293	121a (different woodcut)	This woodcut is a modified copy of the image depicted in the HNB for the same species (Marcgrave 1648: 293). In turn, this image bears resemblance to the oil painting in the Theatrum (f. 339). Piso, however, ordered to make this figure attached to a trunk, which portrays the habit of the plant. The works of de l' Obel, Dodoens, and Clusius (who shared the woodcuts published by Plantin) often depi…	Modified from the HNB (attached to a trunk)
Willem Piso, 1658	Historia Naturalis & Medica	IV. De Arboribus, fructibus, & herbis medicis…	187	b	Maçarandiba	Manilkara salzmannii (A.DC.) H.J.Lam	Sapotaceae		120a	This woodcut is a slightly modified copy of the image depicted in the HNB; here, again, it is attached to a tree branch. According to Pickel (2008: 185), the model for the woodcut was redrawn after the description of this species. The fruits are described as cherry-like fruits, but the flowers are not described either in the HNB nor the IURNM	Modified from the HNB (attached to a trunk)
Willem Piso, 1658	Historia Naturalis & Medica	IV. De Arboribus, fructibus, & herbis medicis…	206		Petume. Petum. Tabaco	Nicotiana tabacum L.	Solanaceae	274 (annotations)		This image is a reproduction of the woodcut published in Monardes' chapter on tobacco (1579: 26, Petum Latifolium); which woodblock was later used by Clusius (1605: 309). Piso mentioned how the Europeans applied the medicinal uses of the fresh leaves of the tobacco plant to heal wounds, after observing this use by the Indigenous population. He also cited that Europeans "used the dry leaves in abu…	Based on another scholar's work
Willem Piso, 1658	Historia Naturalis & Medica	IV. De Arboribus, fructibus, & herbis medicis…	208		Mirabilis peruana	Mirabilis jalapa L.	Nyctaginaceae			This woodcut was made after the image entitled Admirabilis Peruana in de l' Obel's Kruydtboeck (1581: vol. 2, p. 262), which was later used in Rariorum Plantarum by Clusius (1601: livr. V, XC). The publishing house Plantin owned the woodblocks and printed both works. Piso copied the design depicted in these herbals for several plants, including for M. jalapa, which did not appear in the HNB. Noti…	Based on another scholar's work
Willem Piso, 1658	Historia Naturalis & Medica	IV. De Arboribus, fructibus, & herbis medicis…	219		Gólfão. Aguapé	Nymphaea amazonum Mart. & Zucc.	Nymphaeaceae	23 (only description)	91 (only description)	Piso used a similar woodcut to de l' Obel (1591: Vol. I, 594), but in reverse format, as it occurs often with copies made after the originals. The same woodcut was used by Clusius in the Rariorum Plantarum (1601: livr. IV, LXXVIJ). There is a similar woodcut entitled Nenuphare, Nymphaea in the herbal of plant images by Otto Brunfels (Herbarium viva Icones, 1530: 37). This image resembles the wood…	Based on another scholar's work
Willem Piso, 1658	Historia Naturalis & Medica	IV. De Arboribus, fructibus, & herbis medicis…	225		Quiya. Piper Brasiliensi	Capsicum baccatum L.	Solanaceae	39 (only description)	108 (only description)	Initially, De Laet did not add images of peppers, as he claimed these were "well known to botanists and long cultivated in the gardens" (Marcgrave 1648: 39). Piso, though, disagreed with this and chose to include them in his treatise (1658). To create this woodcut, Piso combined two woodcuts with peppers from Clusius' Curae Posteriores (1611: 97 and 99), and he added a few peppers (on the left bo…	Based on another scholar's work
Willem Piso, 1658	Historia Naturalis & Medica	IV. De Arboribus, fructibus, & herbis medicis…	226		Quiya	Capsicum frutescens L.	Solanaceae	39 (only description)	107 (only description)	As in the previous entry, Piso wanted to add images of the peppers in his book. In this case, the woodcut resembles the image in Clusius' Curae Posteriores (1611: 101), which might also correspond to Capsicum annuum. He placed it upside-down and added a little flower and a few leaves. The woodblocks used for Clusius are part of the Plantin-Moretus Museum, kept in Antwerp, Belgium. Piso ordered to…	Based on another scholar's work
Willem Piso, 1658	Historia Naturalis & Medica	IV. De Arboribus, fructibus, & herbis medicis…	233		Conambaia. Filix	Adiantum pulverulentum L.	Pteridaceae	2 (only description)		This woodcut was based on the images of Filix pumila depicted in the Rariorum Plantarum by Clusius (1601: CCXIJ, livr. VI). The species we can see in Clusius are ferns from the Aspleniaceae family. A. pulverulentum is also described in Marcgrave (1648: 2), but it does not include a woodcut. Piso (1658), mentioned that this plant is similar to the European fern. According to Edgington (2013), the …	Based on another scholar's work
Willem Piso, 1658	Historia Naturalis & Medica	IV. De Arboribus, fructibus, & herbis medicis…	237	b	Iaçapé	Cyperus sp. (Cyperus aff. surinamensis Rottb.)	Cyperaceae	2 (only description)	96 (only description)	So far, the origin of this woodcut is uncertain. There is the possibility that Piso ordered it to be made after the image of Iuncus Maritimus (Cyperus capitatus Vand., of Mediterranean distribution), which woodcut belonged to the Plantin publishers. This image can be seen in de l' Obel (1591: vol. I, p. 87). Pickel (2008: 37) identified this plant as C. surinamensis. It could be Cyperus sesquiflo…	Unclear provenance (likely Piso ordered it to be made for his book)
Willem Piso, 1658	Historia Naturalis & Medica	IV. De Arboribus, fructibus, & herbis medicis…	240		Erva de Sta Maria. Dracunculus major	Asterostigma riedelianum (Schott) Kuntze	Araceae	27 (only description)		The original image of this plant, which represents the non-Brazilian Dracunculus vulgaris Schott, appeared in the New Kreüterbuch by Fuchs (1543: plate 130). Later, this image was also used in the Stirpium Historiae by Dodoens (1553: Vol. I, p. 329). The latter could have been a copy, as this is a reversed image. This image is also similar to the Aracea (Dracontis) depicted in the Plantarum seu s…	Based on another scholar's work
Willem Piso, 1658	Historia Naturalis & Medica	IV. De Arboribus, fructibus, & herbis medicis…	241	a	Capicatinga. Iacarecatinga. Acori species	Scleria gaertneri Raddi	Cyperaceae			This image does not represent the tropical sedge S. gaertneri. This woodcut was probably made after the Iris portrayed in Fuchs (1542: 12) -but without the flower- and later published in Dodoens (1553: 233) as Gladiolus Luteus. This Iris is documented in Fuchs as Acorum officinarum and corresponds to Iris pseudacorus L., of a Mediterranean distribution. It also resembles the Acorum depicted in th…	Based on another scholar's work
Willem Piso, 1658	Historia Naturalis & Medica	IV. De Arboribus, fructibus, & herbis medicis…	245	a	Ibiraeém. Liquiritia silvestris	Periandra mediterranea (Vell.) Taub.	Fabaceae			According to (2008: 119), this is a "fantasy woodcut" because it does not correspond to the described plant. Piso must have ordered to make a woodcut based on the image depicted in the Stirpium Historia by Dodoens (1553: vol. 2, 232). This image corresponds to the Eurasian species Glycyrrhiza glabra L. (Fabaceae), which is known for its use to extract licorice, due to its sweet root. It seems tha…	Based on another scholar's work
Willem Piso, 1658	Historia Naturalis & Medica	IV. De Arboribus, fructibus, & herbis medicis…	246		Tupeiçava. Scoparia	Scoparia dulcis L.	Plantaginaceae	52 (only description)	110a	This woodcut shows an image of S. dulcis that is slightly modified, and presented in the reversed format compared to the image published in the HNB (Piso 1648). Pickel (2008) placed it under the category of "fantasy woodcut". The verticillate leaves (arranged in whorls) are accurately represented in the woodcut, but the flowers do not match well with the flowers in nature	Modified from the HNB (slightly)
Willem Piso, 1658	Historia Naturalis & Medica	IV. De Arboribus, fructibus, & herbis medicis…	251		Cumandatiá	Lablab purpureus (L.) Sweet	Fabaceae	33, 52 (only description)		This woodcut strongly resembles the right corner of the plant woodcut depicted in De Plantis Aegypti liber by Alpini (1640: 75), called Phaseolus Niger Lablab. This is an African plant that was portrayed based on the plants encountered by botanist Alpini in his travels to Egypt. De Plantis Aegypti liber was first published in Venice, in 1592. Hence, this - like other tropical African plants- was …	Based on another scholar's work
Willem Piso, 1658	Historia Naturalis & Medica	IV. De Arboribus, fructibus, & herbis medicis…	252		Guandu	Phaseolus lunatus L.	Fabaceae			The woodcut resembles the plant in Monardes (1579: 63) called Phaseolus Alter Brasilianus. There are similar drawings in the Rariorum Plantarum by Clusius (1601: livr. VI, CCXXIJ) -called Phaseolus peregrinus-, although the similarities are not as great as with Monardes' image. The woodcut is used again in the Exoticorum Libri Decem by Clusius (1605: 336), in the part where he discusses the plant…	Based on another scholar's work
Willem Piso, 1658	Historia Naturalis & Medica	IV. De Arboribus, fructibus, & herbis medicis…	253	b	Ietucu. Mechoacana cum Flore	Operculina hamiltonii (G. Don) D.F. Austin & Staples	Convolvulaceae	41 (different woodcut)	94 (different woodcut)	Piso stated in the text that he added the figure himself, representing its size at a natural scale. The sepals of this species are pressed to the corolla tube, resulting in a persistent calyx. The fruit is distinctive and recognizable when is dry (as in a herbarium voucher) and it consists of an operculate capsule, often a four-lobed fruit (Staples et al. 2020). The woodcut, hence, represents the…	Unclear provenance (likely Piso ordered it to be made for his book)
Willem Piso, 1658	Historia Naturalis & Medica	IV. De Arboribus, fructibus, & herbis medicis…	256	b	Mundubi fructus	Arachis hypogaea L.	Fabaceae	37 (different woodcut)		Piso based one of his woodcuts on the images of peanuts depicted in De Laet's books (1633: 568, 1640: 503). In his treatises, De Laet was discussing the different Brazilian plants -such as the peanuts- after the knowledge, he obtained from the books of Thevet (1558), Lery (1578), and Clusius (1605: 345), who called Manobi the peanut cultivated in Brazil. There is a watercolor of A. hypogaea in th…	Based on another scholar's work
Willem Piso, 1658	Historia Naturalis & Medica	IV. De Arboribus, fructibus, & herbis medicis…	257		Iupicanga. Vulgo Radix China	Smilax rufescens Griseb.	Smilacaceae		99 (different woodcut)	For this image, Piso combines the woodcut from the HNB with the Pseudo-china radix (Smilax cf. pseudochina L.) depicted in Clusius (1605: 83) together with the woodcut that was published in the HNB (Piso 1648: 99). He is comparing the Brazilian plant with this nonnative species in his description. Notice that four decades later, after the publication of the HNB, John Parkinson (1640: 1579) reprod…	Based on another scholar's work in combination with a woodcut from the HNB
Willem Piso, 1658	Historia Naturalis & Medica	IV. De Arboribus, fructibus, & herbis medicis…	261		Caapeba. Cipó de Cobras. Erva de Nossa Senhora	Cissampelos glaberrima St. Hil	Menispermaceae	26a (different woodcut)	94b (different woodcut)	This plant is represented by two woodcuts. One of the images matched the HNB image for the same species. The other figure is new, albeit slightly similar to the first woodcut but with larger roots that split in two. Piso (1658: 261) directed the reader to these different roots by citing this figure, and specifying that one of them becomes larger when it grows older. Intentionally or not, with his…	Modified from the HNB (with the adding of the larger and useful root)
Willem Piso, 1658	Historia Naturalis & Medica	IV. De Arboribus, fructibus, & herbis medicis…	262		Curua. Curubá	Sicana odorifera (Vell.) Naudin	Cucurbitaceae	21 (only description)		We could not trace the woodcut to an existent source, but in De Laet's manuscript, there is an entry with the description of this plant in Marcgrave (1648: 21, Curuba) that was tagged with the word "Icon". Presumably, there must have been a drawing of this species that came from Brazil or somewhere else, but at least De Laet had it with him when arranging the manuscript. De Laet, however, did not…	Unclear provenance (likely Piso ordered it to be made for his book)
Willem Piso, 1658	Historia Naturalis & Medica	IV. De Arboribus, fructibus, & herbis medicis…	264	b	Guarerua-oba. Cucumer afininus. Pepino asinino	Cucumis anguria L.	Cucurbitaceae	44 (only description)		Piso used the wrong image, as this would correspond to Ecballium elaterium (L.) A.Rich, of European distribution (Pickel 2008: 221). E. elaterium was depicted in the New Kreüterbuch by Fuchs (1543: 403), which woodcut was copied for the work of Dodoens (1553: Vol. I, 372). The lightly lobed and cordate leaves of Piso's image resemble those of the Mediterranean E. elaterium, but the tendrils are l…	Unclear provenance (likely Piso ordered it to be made for his book)
Willem Piso, 1658	Historia Naturalis & Medica	IV. De Arboribus, fructibus, & herbis medicis…	265	a	Arbuscula coralloides	Plexaura sp. / Plexaurella sp.	Plexauridae			This woodcut represents a coral, formed by a colony of marine invertebrates, and identified at the genus level by marine biologists Nicole de Voogd and Eduardo HajduIt. Piso categorized it as a plant because he thought it was an alga as it came from the sea. He (1658: 265) mentioned how Spanish and Flemish magnates gathered it, becoming hard when dry, to build their houses and caves. In contrast,…	Based on another scholar's work
Willem Piso, 1658	Historia Naturalis & Medica	IV. De Arboribus, fructibus, & herbis medicis…	265	b	Spongiosa	Clathria cf. nicoleae	Microcionidae			As with the previous woodcut, Piso categorized this organism as a plant, even though it is a sponge, a member of the basal animal clade. Unlike the previous woodcut of Arbuscula coralloides, which was taken from Clusius' work, this could have been made after a specimen from the Brazilian coast. Piso mostly described medicinal and other useful plants with a certain pragmatism, with a utilitarian m…	Unclear provenance (likely Piso ordered it to be made for his book)
Willem Piso, 1658	Historia Naturalis & Medica	IV. De Arboribus, fructibus, & herbis medicis…	266		Sargaço. Steen-croost. Lentilha marinha	Sargassum vulgare C.Agardh	Sargassaceae (Algae)			Piso stated that this organism is not an alga but an "arbuscula baccifera" (berry-bearing shrub). He must have categorized it as such because of its multiple round berry-like structures. This is indeed seaweed, and those "berries" are pneumatocysts: gas-filled bladders that aid the fronds to float to facilitate photosynthesis. According to Pickel (2008: 27), Piso provided a figure that is made af…	Unclear provenance (likely Piso ordered it to be made for his book)
Willem Piso, 1658	Historia Naturalis & Medica	V. De Noxiis & venenatis, corumque Antidotis	302	c	Tangaraca II	Palicourea bracteocardia (DC.) Delprete & J.H.Kirkbr.	Rubiaceae	60 (only description)	92b	Most of the leaves in the main branch are lacking, compared to the woodcut in the HNB. Likely, Piso ordered to modify the woodblock to show the opposite leaves as described by Marcgrave. However, if we consider that the leaves are spirally arranged, the depiction of this species was not incorrect. The painter left the opposite leaves out perhaps to avoid a dense image (see the Theatrum). It is un…	Modified from the HNB (slightly)
Willem Piso, 1658	Historia Naturalis & Medica	V. De Noxiis & venenatis, corumque Antidotis	307	a	Mucuná-guaçu	Macropsychanthus marginatus (Benth.) L.P.Queiroz & Snak (Syn. of Dioclea marginata)	Fabaceae		48 (only description)	The pod of this species (formerly known as Dioclea marginata) is depicted in de l' Obel (1581: vol. 2, p. 62) and De Laet (1633: 569, 1640: 504). There is an oil painting of this species in the Theatrum (which includes the leaves and a couple of seeds). The images from De Laet and the Theatrum do not bear a very strong resemblance to the woodcut in the IURNM. However, this woodcut resembles a bit…	Unclear provenance (likely Piso ordered it to be made for his book)
Willem Piso, 1658	Historia Naturalis & Medica	V. De Noxiis & venenatis, corumque Antidotis	308	b	Ahoay	Cascabela thevetia (L.) Lippold	Apocynaceae	271 (annotations)	49 (only description)	This woodcut was copied from de l' Obel (1581, 1591: Vol. II, 185), or from Clusius (1605: 232), who likely used the same woodblock, owned by Plantin printers (notice the reverse format in Piso in comparison to those authors). This image was also copied by John Gerard (1597: 1361, 1633: 1545), probably after de l' Obel woodcut. De Laet (1633: 562, 1640: 497) mentioned this plant, but he only used…	Based on another scholar's work
Willem Piso, 1658	Historia Naturalis & Medica	V. De Noxiis & venenatis, corumque Antidotis	308	a	Ahoay	Cascabela thevetia (L.) Lippold	Apocynaceae	271 (annotations)	49 (only description)	This woodcut depicts the hanging fruits of C. thevetia much larger than in nature. This resembles the fruits depicted in the woodcut in Les singularitez de la France antarctique by André Thevet (1558: 66v), where he showed a tree with different leaves than C. thevetia and hanging fruits. The leaves in Piso, although less oblong than in Thevet, do not match either with the linear-lanceolate leaves…	Unclear (although similar to a woodcut depicted in another scholar's work)
Willem Piso, 1658	Historia Naturalis & Medica	V. De Noxiis & venenatis, corumque Antidotis	309		Carapucú. Fungi	Copelandia cyanescens (Berk. & Broome) Singer	Bolbitiaceae		47 (only description)	This woodcut image, as previously noticed (Pickel 2008: 27), does not correspond to a Brazilian mushroom. Piso made it after the Amanita muscaria (L.) Lam. depicted in the section on mushrooms (Fungorum) in the Rariorum Plantarum by Clusius (1601: CCLXXX). The fungi described by Piso is depicted in the Theatrum (named Ibibura) and identified as Copelandia cyanescens (Bolbitiaceae) thanks to mycol…	Based on another scholar's work
Willem Piso, 1658	Historia Naturalis & Medica	V. De Noxiis & venenatis, corumque Antidotis	314		Limonia malus americana. Antidotalis	Citrus × aurantiifolia (Christm.) Swingle	Rutaceae			Images of citrus and lemon plants were circulating in older herbals, such as in Plantarum seu Stirpium by de l' Obel (1581: Vol. II, p. 144) and in Rariorum Plantarum by Clusius (1601: 7), who used the same woodcut than de l' Obel. The origin of this particular woodcut is uncertain, but possibly Piso ordered it to be made. He indicated in the text: "This is what I mainly mean about the roots of t…	Unclear provenance (likely Piso ordered it to be made for his book)
Willem Piso, 1658	Historia Naturalis & Medica	V. De Noxiis & venenatis, corumque Antidotis	319		Guainumbi II	Psittacanthus dichrous (Mart. ex Schult. & Schult.f.) Mart.	Loranthaceae	63a (description and woodcut of the plant, but not the bird)		The plant that is eaten by the bird is Psittacanthus dichrous, which is described in Marcgrave (1648: 63), who mentioned that "In the flowers of this shrub, the birds Wanombugh are frequently seen, where you can easily grab them)”. The bird Guainumbi [Wanombugh] could be the hummingbird Polytmus guainmubi. Piso ordered to make a woodcut by merging the image of P. dichrous with the image of this h…	Modified from the HNB (combining animals and plants)
