# Supplementary material for: Nature portrayed in images in Dutch Brazil: Tracing the sources of the plant woodcuts in the Historia Naturalis Brasiliae (1648)
Source: PLoS One. 2024 Jul 16;19(7):e0276242. doi: 10.1371/journal.pone.0276242 (PMC11251624; doi:10.1371/journal.pone.0276242)
Supplement: S3 Data — This table shows the interconnections between the plant species listed with “Icon” in the manuscript and the HNB woodcuts in terms of similarities regarding their images and vernacular names. We also analyzed whether these plants are connected to their corresponding images in other sources from Dutch Brazil (e.g., Theatrum and Marcgrave’s herbarium). The term “Icon” was added to the recto folios. This refers likely to plants sketched or drawn in Brazil and later referenced into a numbered booklet. The verso folios of the manuscript correspond to plant drawings or proof-woodcuts glued to these folios. (XLSX) [file pone.0276242.s005.xlsx]

## Sheet: S5
S5. Connections between the plant woodcuts in the HNB and the botanical annotations in De Laet’s manuscript. This table shows the interconnections between the plant species listed with “Icon” in the manuscript and the HNB woodcuts in terms of similarities regarding their images and vernacular names. We also analyzed whether these plants are connected to their corresponding images in other sources…
Manuscript folio	‘Icon’ written next to the plant description and other notes and/or drawing glued to the manuscript	Vernacular name in De Laet's manuscript	Vernacular name in the Theatrum	Species	Family	Page nº description in Marcgrave 1648	Woodcut in Marcgrave (1648), otherwise in Piso (1648, 1658)	Presence in Dutch Brazil visual sources	Overlap with Dutch Brazil sources and notes
33r	Icon	Quingombó		Abelmoschus esculentus (L.) Moench	Malvaceae	31	Marcgrave: 31
29r	Icon	Alcaea hirsuta		Abelmoschus moschatus Medik.	Malvaceae	45	Marcgrave: 45	Misc. Cleyeri f. 69r, Marcgrave's herbarium p. 31	No resemblance
24r	Icon	Avenqua seu avenqua Lusitan		Adiantum latifolium Lam.	Pteridaceae	23	Marcgrave: 23
26r	Icon	Camarâ Iapô (Mentha corymfera cordi)	Camarâapena	Ageratum conyzoides (L.) L.	Asteraceae	25	Marcgrave: 25	Theatrum f. 343	No resemblance
10r	Icon	Carurû		Amaranthus viridis L.	Amaranthaceae	13	Marcgrave: 13	Marcgrave's herbarium p. 33	There is a certain resemblance between the specimen and the woodcut (both are flowering herbs with their roots). The plant could have been a model to design the woodcut before ending up as an exsicata
59r	Icon	Acajaîba et Acajuíba	Acaju	Anacardium occidentale L.	Anacardiaceae	95	Marcgrave: 95	Theatrum f. 19, Marcgrave's herbarium p. 87	No resemblance
15r	Icon	Nanâ Brasil	Nanâ	Ananas comosus (L.) Merr.	Bromeliaceae	33	Marcgrave: 33	Theatrum f. 1, Libri Principis ff. 73 [53], 75 [55], Marcgrave's herbarium p. 6	Slightly similar to the Theatrum illustration (f. 1)
15v	Pencil lead drawing. Basis for woodcut, exact but reversed	Nana		Ananas comosus (L.) Merr.	Bromeliaceae	33	Marcgrave: 33
73v	Proof'-woodcut	Angelim		Andira fraxinifolia Benth.	Fabaceae	100	No, in Piso 1648: 81 (Andira, Ibaiariba, Angelin)	Theatrum f. 489	Marcgrave briefly described this plant and indicated that "the figure of this tree could be found in Piso, as well as other information about its properties". This proof woodcut is very similar to the Theatrum illustration (f. 489)
57r	Icon. in lib. 100	Araticû	Araticûponhe	Annona montana Macfad.	Annonaceae	93	Marcgrave: 93	Theatrum f. 117, Marcgrave's herbarium pp. 47, 78	Very similar to the Theatrum illustration (f. 117)
79v	Ink drawing. Basis for woodcut in the HNB. Very similar and reversed	Apeiba		Apeiba tibourbou Aubl.	Malvaceae	123	Marcgrave: 124
32r	Icon. in lib. 86	Mundubî		Arachis hypogaea L.	Fabaceae	37	Marcgrave: 37	Libri Principis f. 81 [61]	No resemblance
12r	Icon (crossed 19.36)	Ambuayembô	Amuayembô	Aristolochia labiata Willd.	Aristolochiaceae	15	Marcgrave: 15	Theatrum f. 455	Very similar to the Theatrum illustration (f. 455)
72r	Icon	Pindoba		Attalea compta Mart.	Arecaceae	134	Marcgrave: 134	Misc. Cleyeri f. 67r	No resemblance
35r	Icon	Garyophyllata		Bidens riparia Kunth	Asteraceae	46	Marcgrave: 46
51r	Icon	Urucú	Urucû	Bixa orellana L.	Bixaceae	61	Marcgrave: 61	Theatrum f. 95	No resemblance
37r	Icon	herba in 2 aut 3 ped altitud		Blainvillea acmella (L.) Philipson	Asteraceae	44	Marcgrave: 44
18r	Icon (vid Dodoen noq)	Perrexil Lusitan		Blutaparon vermiculare (L.) Mears	Amaranthaceae	14	Marcgrave: 14	Marcgrave's herbarium p. 17	There is a slight resemblance between the specimen and the woodcut: both are flowering although the specimen does not include the roots and the woodcut does
48r	Icon	Tangaracá Brasil (erva do rato)	Tangaracâ	Boerhavia coccinea Mill.	Nyctaginaceae	60	Marcgrave: 60	Theatrum f. 487	The plant that matches the description is Palicourea bracteocardia. The woodcut of P. bracteocardia was placed in Piso (1648: 92) and is moderately similar to the Theatrum (f. 197)
76r	Icon	Cebipíra	Curupaimiri	Bowdichia virgilioides Kunth	Fabaceae	100	Marcgrave: 100	Theatrum f. 415	No resemblance
60r	Icon	Jamacarû	Iamacarû	Brasiliopuntia brasiliensis (Willd.) A.Berger	Cactaceae	126	Marcgrave: 126	Theatrum f. 29	Very similar to the Theatrum illustration (f. 29)
60v	Pencil lead drawing. Basis for woodcut in the HNB. Exact but not reversed			Brasiliopuntia brasiliensis (Willd.) A.Berger	Cactaceae	126	Marcgrave: 126	Theatrum f. 29	Very similar to the Theatrum illustration (f. 29)
54r	Icon	Manacâ	Manacâ	Brunfelsia uniflora (Pohl) D.Don	Solanaceae	69	Marcgrave: 69	Theatrum f. 233	Moderately similar to the Theatrum illustration (f. 233)
60r	in lib. 93	Mureci	Mureçî	Byrsonima cydoniifolia A.Juss.	Malpighiaceae	118	Marcgrave: 118	Theatrum f. 477, Marcgrave's herbarium p. 82	Very similar to the Theatrum illustration (f. 477)
60v	Proof-woodcut	Murecî		Byrsonima cydoniifolia A.Juss.	Malpighiaceae	118	Marcgrave: 118
30r	Icon	Tertia folio non lactescente		Caladium bicolor (Ait) Vent.	Araceae	36	Marcgrave: 36
5r	Icon. in lib 69	Camara uuba	Camarauna	Calea elongata Baker	Asteraceae	6	No	Theatrum f. 341	De Laet warned that the image he added does not correspond to the description [of C. elongata], but he found it under the same name (Camara uuba). He used a woodcut that is very similar to the oil painting of Lantana camara in the Theatrum (f. 341)
64r	Icon	Ibabiraba	Araçámiri	Campomanesia dichotoma (O.Berg) Mattos	Myrtaceae	117	Marcgrave: 117	Theatrum f. 217, Marcgrave's herbarium pp. 67, 68	There are several images of this species. All are different than the oil painting in the Theatrum. The image in the adjacent verso folio (64v) corresponds to the woodcut in Piso (1648: 73)
65v	Proof'-woodcut	Guabu		Campomanesia dichotoma (O.Berg) Mattos	Myrtaceae	117	Different woodcut in Marcgrave: 117 (Ibabiraba), in Piso 1648: 73 (Guabiraba)
4r	Icon	Alia Species (Meeru)		Canna glauca L.	Cannaceae	5	Marcgrave: 5
4r	Icon	Meeru	Meerú (Cutiu in the Misc. Cleyeri)	Canna indica L.	Cannaceae	4	Marcgrave: 4	Theatrum f. 173, Misc. Cleyeri f. 54r	Slightly similar to the Misc. Cleyeri illustration (f. 54r)
74r	Icon	Camacarî		Caraipa densifolia Mart.	Calophyllaceae	102	No
16r	Icon. in lib. 66	Ipecacoanha		Carapichea ipecacuanha (Brot.) L.Andersson	Rubiaceae	17	Marcgrave: 17	Marcgrave's herbarium p. 39	The specimen bears a certain resemblance with the apical branch of the woodcut: both have one flower at the apex and eight leaves similarly arranged
55r	Icon	Mamoeira		Carica papaya L.	Caricaceae	103	Marcgrave: 103	Marcgrave's herbarium p. 44	The woodcut of C. papaya appeared in Novus Orbis seu descriptionis Indiae Occidentalis by De Laet (1633: 563, 1640: 498) who copied it from Clusius (1605: 42)
80r	Icon	Jecuîba		Cariniana legalis (Mart.) Kuntze	Lecythidaceae	127	Marcgrave: 127
62r	Icon. in lib. 13	Tapyracoaynana		Cassia grandis L.f.	Fabaceae	134	No, in Piso 1658: 158 (Tapyracoaynana)		There is no woodcut of this species in the HNB, but De Laet added a woodcut of Byrsonima sericea, made after the herbarium, next to the description of C. grandis. Misled by this, Piso (1658) later used the image of B. sericea together with a woodcut of C. grandis and placed both under the same description and name (Tapyracoaynana)
39r	Icon	Urucatû		Catasetum macrocarpum Rich. ex Kunth	Orchidaceae	35	Marcgrave: 35
40r	Icon	Taioiâ		Cayaponia tayuya (Vell.) Cogn.	Cucurbitaceae	27	Marcgrave: 27
40v	Pencil lead drawing. Basis for woodcut in the HNB, reversed and turned upright	Taioiâ		Cayaponia tayuya (Vell.) Cogn.	Cucurbitaceae	27	Marcgrave: 27
56r	Icon	Ambaiba cum fructus Ambaibaâ	[Ambaiba] writeen in pencil, very subtle	Cecropia pachystachya Trécul	Urticaceae	91	Marcgrave: 91	Theatrum f. 137, Marcgrave's herbarium p. 115	Very similar to the Theatrum illustration (f. 137)
39r	Icon	Ex radice lento		Centratherum punctatum Cass.	Asteraceae	49	Marcgrave: 49
69r	Icon	Iamacarû, ficus spinosa, Cardon	Iamacarû	Cereus fernambucensis Lem.	Cactaceae	126	Marcgrave: 126	Theatrum f. 23	No resemblance
26r	Icon	Jamacarû. Cardon Lusitan	Iamacarû	Cereus fernambucensis Lem.	Cactaceae	24	Marcgrave: 24	Theatrum f. 23	No resemblance
26v	Proof-woodcut	Jamacaru		Cereus fernambucensis Lem.	Cactaceae	24	Marcgrave: 24
69r	Icon	Iamacaru utim Caxabu. Cardon		Cereus jamacaru DC.	Cactaceae	126	Marcgrave: 126
80r	Icon	Guiraparîba		Chloroleucon dumosum (Benth.) G.P.Lewis	Fabaceae	108	No		Possibly misplaced: there is no woodcut for this species in the HNB or IURNM, but the same plant name (Guirapariba) was documented by Marcgrave (1648: 118) with a woodcut that corresponds to Handroanthus serratifolius (found in this manuscript in f. 81r with the word "Icon")
67r	Icon	Uty		Chloroleucon foliolosum (Benth.) G.P.Lewis	Fabaceae	120	Marcgrave: 120		This tree is described in Marcgrave's diary from his expeditions, according to his brother Christian (Whitehead 1979)
27r	Icon	Caapeba herba, lusitan Erva de Nossa Senhora		Cissampelos glaberrima A.St.-Hil.	Menispermaceae	26	Marcgrave: 26	Marcgrave's herbarium p. 81	No resemblance
23r	Icon	Jâeo Brasil (Melo aquaticus vulgo watermelon, Lusitan Balancia)		Citrullus lanatus (Thunb.) Matsum. & Nakai	Cucurbitaceae	22	Marcgrave: 22	Marcgrave's herbarium p. 54, Misc. Cleyeri ff. 63v, 64r, 65r, 67v;	No resemblance with the Misc. Cleyeri, but the specimen in the herbarium shows some resemblance to the vine in the woodcut, as both portray the leaves and the tendrils
13r	Icon. in lib. 29	Tareriaya		Cleome spinosa Jacq.	Cleomaceae	34	Marcgrave: 34
11r	Icon	Caaghiyuyô		Clidemia biserrata DC.	Melastomataceae	59	Marcgrave: 59	Marcgrave's herbarium pp. 25, 46	The specimens are flowering branches that could have been used as models to elaborate the image depicted in the woodcut. The woodcut, however, also shows the fruits
53r	Icon	Frutex urens et pungens	Pino	Cnidoscolus urens (L.) Arthur	Euphorbiaceae	79	Marcgrave: 79	Theatrum f. 483	No resemblance
30r	Icon. in lib. 90	Taiaoba. Radix vocatur tarâ		Colocasia esculenta (L.) Schott	Araceae	35	Marcgrave: 35	Marcgrave's herbarium p. 23	No resemblance
7r	Icon	Planta haec		Commelina erecta L.	Commelinaceae	8	Marcgrave: 8	Libri Principis f. 20	No resemblance
65r	Icon	Caranaíba		Copernicia prunifera (Mill.) H.E.Moore	Arecaceae	130	Marcgrave: 130
27r	Icon	…similur species		Costus spiralis (Jacq.) Roscoe	Costaceae	48	No	Theatrum f. 179, Ekchout still-life paintings	No woodcut to compare
27r	Icon	Cana do mato vulgo	Pacôcaatinga	Costus arabicus L.	Costaceae	48	Marcgrave: 48	Theatrum f. 181	Slightly similar to the Theatrum illustration (f. 181)
71r	Icon	Gutîiba cunun fructus Guitîcoroya	Guitîcoroya	Couepia rufa Ducke	Chrysobalanaceae	114	Marcgrave: 114	Theatrum ff. 99, 101	Very similar to the Theatrum illustration (f. 99)
63r	Icon	Tapiâ	Tapiâ	Crateva tapia L.	Capparaceae	98	Marcgrave: 98	Theatrum f. 113 (two illustrations)	Very similar to the Theatrum illustrations (f. 113). The woodcut is a combination of both paintings
75r	Icon	Cuieté		Crescentia cujete L.	Bignoniaceae	123	Marcgrave: 123	Marcgrave's herbarium p. 50	No resemblance
39r	Icon	Convolvulus serpens super alis		Cucumis anguria L.	Cucurbitaceae	44	No, in Piso 1658: 264		Pickel (2008: 221) mentioned that Piso used the wrong image, as this corresponds to the European species from the same family Ecballium elaterium. However, we did not find this image in other sources. Piso (1658) could have used the image the manuscript refers to here as "Icon"
39r	Icon	Jurumû	Jerumnate	Cucurbita pepo L.	Cucurbitaceae	44	Marcgrave: 44	Theatrum f. 453, Libri Principis ff. 6 [30], 93 [63]	No resemblance
52r	Icon	Frutex in modum pyri silvestris	Çapotaya	Cynophalla hastata (Jacq.) J.Presl	Capparaceae	63	Marcgrave: 63	Theatrum f. 417	No resemblance
28r	Icon	Atitara et Jatitara		Desmoncus polyacanthos Mart.	Arecaceae	64	Marcgrave: 64	Marcgrave's herbarium pp. 98, 156	Woodcut and specimens do not bear an exact resemblance, but the specimens could have been used as models to elaborate the image depicted in the woodcut, which attempts to depict the palm tree
30r	Icon. in lib. 17	Cará, Inhame do St Thomé, in Congo Quiquoaqui…		Dioscorea alata L.	Dioscoreaceae	29	Marcgrave: 29	Libri Principis f. 87 [67]
40r	Icon	Cara Inambû		Dioscorea trifoliata Kunth	Dioscoreaceae	52	No		There is no woodcut for this species, but there is a woodcut for the relative species D. alata
43r	Icon	frutico et arborescente		Distimake aegyptius (L.) A.R.Simões & Staples	Convolvulaceae	54	Marcgrave: 54
28r	Icon	Caâapia	No name	Dorstenia brasiliensis Lam.	Moraceae	52	Marcgrave: 52	Theatrum f. 511, Marcgrave's herbarium p. 29	Very similar to the Theatrum illustration (f. 511)
28r	Icon	Caâapia alia species		Dorstenia cf. brasiliensis Lam.	Moraceae	52		Theatrum f. 511, Marcgrave's herbarium p. 29	A woodcut of this species (Marcgrave 1648: 52) precedes this description, which corresponds to D. brasiliensis. The same species is probably described in this entry, although it is not accompanied by a woodcut
11r	Icon	Alia species (Erva danir)	Caâr(j)ambi	Eclipta prostrata (L.) L.	Asteraceae	58	Marcgrave: 58	Theatrum f. 485	No resemblance
21r	Icon	Ex radice alba succulenta	No name	Eichhornia paniculata (Spreng.) Solms	Ponteridaceae	53	Marcgrave: 53	Theatrum f. 253, Marcgrave's herbarium pp. 26, 27	No resemblance
28r	Icon	Embuayembo Lusitan		Elaphoglossum latifolium (Sw.) J.Sm.	Polypodiaceae	26	Marcgrave: 26		The description matches the identified species, but the woodcut probably represents another species
52r	Icon	Canambáya	Çanambáya	Epiphyllum phyllanthus (L.) Haw.	Cactaceae	79	Marcgrave: 79	Theatrum f. 381	Slightly similar to the Theatrum illustration (f. 381)
52v	Pencil lead drawing. Basis for woodcut in the HNB, very similar but not reversed	Canambáya		Epiphyllum phyllanthus (L.) Haw.	Cactaceae	79	No
25r	Icon	Jaborandi		Ertela trifolia (L.) Kuntze	Rutaceae	36	Marcgrave: 36
29r	Icon	Nhambî		Eryngium foetidum L.	Apiaceae	50	Marcgrave: 50		The description matches the species, but the woodcut possibly corresponds to another species (from the Asteraceae botanical family)
66r	Icon	Ibiriba	Ibiriba	Eschweilera ovata (Cambess.) Mart. ex Miers	Lecythidaceae	136	Marcgrave: 136	Theatrum f. 201, Marcgrave's herbarium p. 94	No resemblance
59v	Pencil lead drawing. Basis for woodcut in the HNB, exact but reversed	Myrta (written in the drawing)		Eugenia involucrata DC.	Myrtaceae	Not in Marcgrave	No, in Piso 1648: 82		No description nor name in De Laet's manuscript, only this drawing. This drawing has written in Dutch / German the colors of fruits, leaves, and stem
63r	Icon	Ibipitanga	Ubapitanga (a bit cut)	Eugenia uniflora L.	Myrtaceae	116	Marcgrave: 116	Theatrum ff. 339, 341, Marcgrave's herbarium p. 70	The woodcut at the end of Marcgrave (1648: 293) corresponds to the proof woodcut image glued in the adjacent folio (63v). This proof woodcut is moderately similar to the Theatrum (f. 339), but not the woodcut that accompanies the description in Marcgrave (1648: 116)
63v	Proof-woodcut	Ubapitanga		Eugenia uniflora L.	Myrtaceae	116	Marcgrave: 293		This proof woodcut (Ubipitanga) corresponds to E. uniflora placed at the end of Marcgrave's section of the HNB (p. 293), without description. The description appears in Marcgrave (1648: 116) with a different woodcut of E. uniflora and a slightly different name (Ibipitanga)
77r	Icon. in lib. 73	Iocara et Jucoara		Euterpe edulis Mart.	Arecaceae	133	Marcgrave: 133
12r	Icon….p 172	Caraguatâ guacû		Furcraea hexapetala (Jacq.) Urb.	Asparagaceae	88	Marcgrave: 88		The woodcut that represents this species was used before by De Laet (1633: 666, 1640: 608)
64r	Icon. In N. Hisp. Xahuali	Ianipaba	Ianipába	Genipa americana L.	Rubiaceae	92	Marcgrave: 92	Theatrum f. 109	Slightly similar to the Theatrum illustration (f. 109). De Laet added in his annotations in the HNB that this tree is called Xahuali in the "New Spain"
78r	Icon	Umarî		Geoffroea spinosa Jacq.	Fabaceae	121	Marcgrave: 121
36r	Icon	In semipedalim aut pedalim		Gnaphalium cf. polycaulon Pers.	Asteraceae	31	Marcgrave: 31
40r	Icon	Ex radico onati avellana		Goeppertia effusa Saka & Lombardi	Marantaceae	51	Marcgrave: 51
4r	Icon	Iataboca		Guadua angustifolia Kunth	Poaceae	3	Marcgrave: 3
71r	Icon	Jitô	Ambaibuna, Iito	Guarea guidonia (L.) Sleumer	Meliaceae	120	Marcgrave: 120	Theatrum f. 227, Marcgrave's herbarium p. 140	Very similar to the Theatrum illustration (f. 227). Iito is written with a softer trace in the Theatrum, together with the number 120. This number corresponds to the page in the HNB where this description is found. Hence, this annotation in the Theatrum was added by Mentzel or someone else than the artist of the illustration
58r	Icon	Ibixûma	Ibixúma	Guazuma ulmifolia Lam.	Malvaceae	131	Marcgrave: 131	Theatrum f. 347, Marcgrave's herbarium pp. 37, 38	The ink drawing presented here is not in the HNB, but it was likely made after the specimens in Marcgrave's herbarium
58v	Ink drawing. It does not match with any of the woodcuts in the HNB	Ibixuma		Guazuma ulmifolia Lam.	Malvaceae	131	Different woodcut in Marcgrave: 131	Marcgrave's herbarium pp. 37, 38	The ink drawing bears great resemblance to the specimens in Marcgrave's herbarium, so it was most likely made after them, possibly in Brazil
62r	Icon. in lib. 32	Iapoarandiba	Iapoarandiba	Gustavia augusta L.	Lecythidaceae	109	Marcgrave: 109	Theatrum ff. 163, 165, Misc. Cleyeri ff. 13r, 13v,	Moderately similar to the Theatrum illustration (f. 163)
4r	Icon. in lib 39	Uuba Brasilian		Gynerium sagittatum (Aubl.) P.Beauv.	Poaceae	4	No		Possibly misplaced: it could be the image that represents Saccharum officinale, also known as Uuba with a woodcut in Marcgrave (1648: 83)
63r	Icon	Mangabiba et Mangaiba	Mangaba	Hancornia speciosa Gomes	Apocynaceae	122	Marcgrave: 122	Theatrum f. 203, Misc. Cleyeri f. 51r, Libri Principis f. 71 [51]	No resemblance
81r	Icon	Guiraparîba et Uraparîba		Handroanthus serratifolius (Vahl) S.O.Grose	Bignoniaceae	118	Marcgrave: 118
14r	Icon	Agutitiguopô obi et Acutitiguopô		Heliconia cf. acuminata A.Rich.	Heliconaceae	53	Marcgrave: 53
7r	Icon. in lib 16	Fedagoso Lusitan	Iacûacunga	Heliotropium indicum L.	Boraginaceae	7	Marcgrave: 7	Theatrum f. 517	Slightly similar to the Theatrum illustration (f. 517)
43r	Icon	In 9 aut 10 pés altitud	Urucurána	Hibiscus furcellatus Desr.	Malvaceae	47	Marcgrave: 47	Theatrum f. 513	No resemblance
37r	Icon	Tupáipi		Hippeastrum psittacinum (Ker Gawl.) Herb.	Amaryllidaceae	32	No		Possibly misplaced: perhaps De Laet confused it with the image of the orchid Catasetum macrocarpon (with a woodcut in the HNB), as it appears next to the description of H. psittacinum. Piso (1658: 235) misplaced C. macrocarpon with H. psittacinum
34r	Icon	Erva do Capitáon	Erva do Capitaon (soft trace)	Hydrocotyle bonariensis Comm. ex Lam.	Araliaceae	27	Marcgrave: 27	Theatrum f. 363	Moderately similar to the Theatrum illustration (f. 363)
77v	Proof'-woodcut	Jeta[iba]		Hymenaea courbaril L.	Fabaceae	101	Marcgrave: 101	Theatrum 69	Jetaiba was described in the manuscript as a "tree whose fruit is called Jetaiba" (f. 77r), but it does not have the word "Icon" written. The fruit in the woodcut resembles the fruit depicted in the Theatrum (f. 69)
22r	Icon	Ibâtî	Ubati	Ibatia ganglinosa (Vell.) Morillo	Apocynaceae	20	Marcgrave: 20	Theatrum f. 457	No resemblance
22v	Pencil lead drawing. Basis for woodcut in the HNB, exact but reversed, and turned upright	Ibâtî		Ibatia ganglinosa (Vell.) Morillo	Apocynaceae	19	Marcgrave: 20
11r	Icon	Erva d' Anir		Indigofera microcarpa Desv.	Fabaceae	57	Marcgrave: 57	Marcgrave's herbarium p. 69	Interestingly, Piso (1658: 198) documented this plant as Caachira, which is an Indigenous name in Brazil - also used today, as well as Erva d' Anir (https://ala-bie.sibbr.gov.br/ala-bie/species/287360). De Laet indicated that this plant was not known by the indigenous population because the author only reported it by its Portuguese name (De Laet commentaries in Marcgrave 1648: 57). This assumptio…
73r	Icon	Inga species, vulgo Brasilis Lotus		Inga vera Willd.	Fabaceae	111	Marcgrave: 111
73r	Icon	Inga opoapirba		Inga ciliata C.Presl	Fabaceae	112	Marcgrave: 112
73r	Icon	Ingá	Ingâ	Inga edulis Mart.	Fabaceae	112	Marcgrave: 112	Theatrum ff. 395, 397	No resemblance
59r	Icon	Ingá		Inga ingoides (Rich.) Willd.	Fabaceae	112	Marcgrave: 112	Marcgrave's herbarium pp. 19, 43	This description corresponds to the third woodcut of the several Inga species depicted in the HNB. The woodcut in the HNB is different than this pencil drawing
59v	Pencil lead drawing. Not a basis for any woodcut in the HNB	Inga		Inga sp.	Fabaceae		No		Not found in Marcgrave's herbarium nor the Libri Picturati or other Dutch Brazil sources
38r	Icon	herba serpens caule cavo		Ipomoea alba L.	Convolvulaceae	19	Marcgrave: 19
22r	Icon	Ietica	Ietica	Ipomoea batatas (L.) Lam.	Convolvulaceae	16	Marcgrave: 16	Theatrum f. 263, Libri Principis f. 87 [67], Marcgrave's herbarium p. 151	The tuber of I. batatas is depicted in the Theatrum (f. 263) and does not resemble the woodcut nor the watercolors of the Libri Principis do
40r	Icon	Omenapo yeima		Ipomoea batatas (L.) Lam.	Convolvulaceae	51	Not in this page, in Marcgrave: 16		The woodcut of I. batatas is depicted in Marcgrave (1648: 16). The tuber of I. batatas is depicted in the Theatrum (f. 263) and does not resemble the woodcut
40r	Icon	Pararó		Ipomoea batatas (L.) Lam.	Convolvulaceae	52	Not in this page, in Marcgrave: 16		The woodcut of I. batatas is depicted in Marcgrave (1648: 16). The tuber of I. batatas is depicted in the Theatrum (f. 263) and does not resemble the woodcut
33r	Icon	Convolvulus marinus seu soldanella		Ipomoea pes-caprae (L.) R. Br.	Convolvulaceae	51	Marcgrave: 51	Misc. Cleyeri f. 12v	No resemblance
78r	Icon	Jaracatiâ	Iaracatiâ	Jacaratia spinosa (Aubl.) A.DC.	Caricaceae	128	Marcgrave: 128	Theatrum f. 43	Very similar to the Theatrum illustration (f. 43)
78v	Pencil lead drawing. Basis for woodcut in the HNB, not reversed	Jaracatia		Jacaratia spinosa (Aubl.) A.DC.	Caricaceae	128	Marcgrave: 129		Very similar to the Theatrum illustration (f. 43)
70r	Icon	Mundubî guacû	Pinhâ	Jatropha curcas L.	Euphorbiaceae	96	Marcgrave: 96	Theatrum f. 199, Marcgrave's herbarium p. 165	No resemblance
69r	Icon. in lib. 104(9?)	Andâ		Joannesia princeps Vell.	Euphorbiaceae	110	Marcgrave: 110		The woodcut seems erroneous, as the flowers are much smaller. Pickel (2008: 130) stated that the flower resembles those of Solandra grandiflora, a liana that entangles in the trees of J. princeps
39r	Icon	Cucurbita lugina figura		Lagenaria siceraria (Molina) Standl.	Cucurbitaceae	44	No	Ekchout still-life paintings	There is no woodcut neither in Marcgrave nor Piso although this species is depicted several times in Eckhout's still-life paintings
75r	Icon	Iacapucaya	Iaçapucaio	Lecythis pisonis Cambess	Lecythidaceae	128	Marcgrave: 128	Theatrum ff. 35, 37	No resemblance
46v and 46r	Pencil lead drawing. Basis for woodcut in the HNB, not reversed and very similar to the woodcut			Lecythis pisonis Cambess	Lecythidaceae	128	Marcgrave: 128
36r	Icon	Caaatáya	Caaatáya	Lindernia diffusa (L.) Wettst.	Linderniaceae	32	Marcgrave: 32	Theatrum f. 459, Marcgrave's herbarium p. 167	Moderately similar to the Theatrum illustration (f. 459)
38r	Icon	Caule, quadrato, piloso		Lippia sp.	Verbenaceae	16	Marcgrave: 16
31r	Icon	Camaranbaya		Ludwigia octovalvis (Jacq.) P.H.Raven	Onagraceae	30	Marcgrave: 30	Marcgrave's herbarium p. 62	No resemblance
66r	Icon. in lib. 99	Tataiiba	Tataiiba	Maclura tinctoria (L.) D.Don ex Steud.	Moraceae	119	Marcgrave: 119	Theatrum f. 349, Marcgrave's herbarium pp. 136, 172	In Marcgrave (1648), there are two woodcuts. The first from the left is very similar to the illustration in the Theatrum (f. 349)
58r	Icon	Muivâ		Miconia holosericea (L.) DC	Melastomataceae	117	Marcgrave: 117	Marcgrave's herbarium p. 3	There is a certain resemblance between the specimen and the woodcut
9r	Icon	Caaeô Brasil		Mimosa candollei R.Grether	Fabaceae	73	Marcgrave: 73	Marcgrave's herbarium p. 2	This folio (9r) is interesting because three different Mimosa species are described. Only the first one (M. candollei) has the word "Icon" while the others do not, but they all have images in the HNB. However, only the first description (which corresponds to M. candollei) bears the word "Icon". The other descriptions do not include "Icon" although they all have images in the HNB. The second descr…
9v	Ink drawing. Basis of woodcut in the HNB. Exact but reversed and upside down	Semen Herba viva		Mimosa pigra L.	Fabaceae	74	Marcgrave: 75	Theatrum f. 158, Marcgrave's herbarium p. 423	Three different Mimosa species are described in the adjacent recto folio (9r). However, only the first description (which corresponds to M. candollei) bears the word "Icon". The other descriptions do not include "Icon" although they all have images in the HNB. The second description corresponds to M. polydactyla and is very similar to the herbarium voucher (f. 8) while the third one corresponds t…
8r	Icon	Caapotiragoa		Mitracarpus hirtus (L.) DC.	Rubiaceae	8	Marcgrave: 8
66r	Icon	Aningaîba	No name	Montrichardia linifera (Arruda) Schott	Araceae	106	Marcgrave: 106	Theatrum f. 383	The description here corresponds to M. linifera and the proof woodcut of this plant is displayed in the adjacent folio (66v), but the woodcut portrayed in Marcgrave corresponds to Dieffenbachia seguine (very similar to the Theatrum f. 241). The woodcut of M. linifera is in Piso (1648: 104) under the same vernacular name (Aninga iba)
66v	Proof'-woodcut	Aninga		Montrichardia linifera (Arruda) Schott	Araceae	Not in Marcgrave	No, in Piso 1648: 104 (Aninga)
70r	Icon	Guitiîba		Moquilea tomentosa Benth.	Chrysobalanaceae	115	Marcgrave: 115		In Marcgrave (1648), there are two woodcuts. The first from the left resembles in style several of the plants depicted in the Theatrum, but there is no oil painting of this species in this collection
78r	Icon	Ibacuruparî species		Moronobea coccinea Aubl.	Clusiaceae	114	Marcgrave: 114
39r	Icon	Tamoatarána		Myrosma cannifolia L.f.	Marantaceae	53	Marcgrave: 53
24r	Icon	Ieticucû		Operculina hamiltonii (G. Don) D.F. Austin & Staples	Convolvulaceae	41	Marcgrave: 41
78r	Icon	Iabotâpitâ		Ouratea caudata Engl.	Ochnaceae	101	Marcgrave:101
50r	Icon	Frutex arborescens		Ouratea fieldingiana (Gardner) Engl.	Ochnaceae	61	Marcgrave: 61
48r	Icon	Erva do rato frutez arborescens	Tangaraca	Palicourea crocea (Sw.) Schult.	Rubiaceae	60	Marcgrave: 60	Theatrum f. 197	No resemblance
48v	Proof-woodcut	Tangaraca		Palicourea crocea (Sw.) Schult.	Rubiaceae	60	Marcgrave: 60
74r	Icon	Visqueiro		Parkia pendula (Willd.) Benth. ex Walp.	Fabaceae	116	No	Theatrum f. 429	There is no woodcut of P. pendula although there is an illustration in the Theatrum (f. 429) of this species with a different vernacular name (Iuapita)
77r	Icon	Ibirapitanga		Paubrasilia echinata (Lam.) Gagnon, H.C.Lima & G.P.Lewis	Fabaceae	102	Marcgrave: 102
69v	Proof'-woodcut	Cururu ape		Paullinia pinnata L.	Sapindaceae	Not in Marcgrave	No, in Piso 1658: 114 (Cururu ape)	Theatrum f. 283	Moderately similar to the Theatrum illustration (f. 283)
10r	Icon	Camaru	Camapû	Physalis cf. pubescens L.	Solanaceae	12	Marcgrave: 12	Theatrum f. 329, Libri Principis 8, Marcgrave's herbarium p. 61	No resemblance
75r	Icon	Betis		Piper divaricatum G.Mey.	Piperaceae	125	Marcgrave: 125
14r	Icon	Piper caudatum		Piper marginatum Jacq.	Piperaceae	75	Marcgrave: 75	Marcgrave's herbarium p. 34	Both present a fertile plant but there is no strong resemblance
25v	Proof-woodcut	Jaborandi-guaçú		Piper tuberculatum Jacq.	Piperaceae	Not in Marcgrave	No, in Piso 1648: 97
24r	Icon	Avenca minor		Pityrogramma calomelanos (L.) Link	Pteridaceae	23	Marcgrave: 23
29r	Icon. in lib. 30	Caapomónga	Caapomónga	Plumbago zeylanica L.	Plumbaginaceae	28	Marcgrave: 28	Theatrum f. 481, Libri Principis f. 4	Slightly similar to the Theatrum illustration (f. 481)
40r	Icon	Caaponga portulaco species		Portulaca halimoides L.	Portulacaceae	49	Marcgrave: 49	Marcgrave's herbarium p. 104	Resemblances between woodcut and specimen are hard to tell because the specimen is not that well preserved. They are both flowering but the specimen does not have its leaves (perhaps they were lost over time due to poor conservation)
53r	Icon	Frutex similis arbori janipaba		Posoqueria latifolia (Rudge) Schult.	Rubiaceae	78	Marcgrave: 78
71r	Icon. in lib. 88	Guitîtoroba		Pouteria grandiflora (A.DC.) Baehni	Sapotaceae	113	Marcgrave: 113
76r	Icon	Ibirâeo		Pradosia kuhlmannii Toledo	Sapotaceae	101	No, in Piso 1658: 146 (Ibiraee, Guaiacum)
76r	Icon	Icicarîba		Protium heptaphyllum (Aubl.) Marchand	Burseraceae	98	Marcgrave: 98
51r	Icon	Frutex seu potius viscum		Psittacanthus dichrous (Mart. ex Schult. & Schult.f.) Mart.	Loranthaceae	63	Marcgrave: 63
27r	Icon	Pacó Seróca	[Pacoçeroca] but in pencil, very subtle	Renealmia alpinia (Rottb.) Maas	Zingiberaceae	49	Marcgrave: 49	Theatrum f. 177	Very similar to the Theatrum illustration (f. 177)
32r	Icon	Serpit haec cardo sua		Romanoa cf. tamnoides (A.Juss.) Radcl.-Sm.	Euphorbiaceae	30	Marcgrave: 30
64r	Icon	Guaibî pocacabîba	Nhuatiunana	Samanea saman (Jacq.) Merr.	Fabaceae	111	Marcgrave: 111	Theatrum f. 399, Marcgrave's herbarium p. 89	Slightly similar to the Theatrum illustration (f. 399)
67r	Icon	Quity		Sapindus saponaria L.	Sapindaceae	113	Marcgrave: 113	Marcgrave's herbarium p. 76	No resemblance
20r	Icon	An Sempervivum marinum bacciforum		Scaevola plumieri (L.) Vahl	Goodeniaceae	13	Marcgrave: 13
8r	Icon	Tareroqui		Senna obtusifolia (L.) H.S.Irwin & Barneby	Fabaceae	10	Marcgrave: 10	Libri Principis f. 20	No resemblance
8r	Icon	Paiomirioba		Senna occidentalis (L.) Link	Fabaceae	9	Marcgrave: 9
21r	Icon	Sesamum		Sesamum indicum L.	Pedaliaceae	21	Marcgrave: 21
17r	Icon	Caule portulaco…geniculato		Sesuvium portulacastrum (L.) L.	Aizoaceae	39	Marcgrave: 39	Marcgrave's herbarium p. 83	No resemblance
23r	Icon	Curúba		Sicana odorifera (Vell.) Naudin	Cucurbitaceae	21	No, in Piso 1658: 262		There is no image in the HNB, but Piso (1658) used a woodcut which image could be the one the manuscript refers to here as "Icon"
35r	Icon	In 4 aut 5 pies altitud		Sida linifolia Juss. ex Cav.	Malvaceae	43	Marcgrave: 43
21r	Icon	Iuâporanga, Çarçaparilla		Smilax cf. schomburgkiana Kunth	Smilacaceae	10	Marcgrave: 10	Marcgrave's herbarium p. 166	There is a certain resemblance between the specimen and the woodcut (both are fruiting branches). The specimen could have been a model to design the woodcut, but it is hard to tell because the specimen is not that well preserved
26r	Icon	Bilingela Lusitan, Melongela Latin, Tongu Angolense, Macumba Congolense	Macumba in congo, Iubôpeba Brasil	Solanum cf. aethiopicum L.	Solanaceae	24	Marcgrave: 24	Theatrum f. 237	No resemblance. The handwriting in the oil painting "in congo" and "Brasil" seem to belong to different authors. Hence, it was likely added afterward by someone else than the author of the oil painting
41r	Icon	Aguarâ quîya	Aguaraquiya	Solanum chenopodioides Lam.	Solanaceae	55	Marcgrave: 55	Theatrum f. 303	Moderately similar to the Theatrum illustration (f. 303)
49r	Icon. in lib 68	Iuripeba		Solanum paniculatum L.	Solanaceae	89	Marcgrave: 89	Misc. Cleyeri f. 57r, Marcgrave's herbarium p. 16	No resemblance
53r	Icon	Ivá		Solanum lycocarpum A. St.-Hil.	Solanaceae	63	Marcgrave: 63
21r	Icon (Ibib Androsaco, apud Matthiol.)	Arapabaca	No name	Spigelia anthelmia L.	Loganiaceae	35	Marcgrave: 35	Theatrum f. 323, Marcgrave's herbarium p. 55	Moderately similar to the Theatrum illustration (f. 323)
14r	Icon	Marrubium		Stemodia foliosa Benth.	Plantaginaceae	16	Marcgrave: 16	Marcgrave's herbarium p. 124	There is a certain resemblance between the specimen and the woodcut (both are flowering and show the main stem with lateral branches). However, it is hard to tell whether they are related to each other because they do not present the branches at the same angle and the specimen lacks roots. The pencil drawing in the adjacent folio (14v) is exact to the woodcut but reversed, and this was likely the…
14v	Pencil lead drawing. Basis for woodcut, exact but reversed	Marrubium		Stemodia foliosa Benth.	Plantaginaceae	16	Marcgrave: 16
72r	Icon	Jacaranda	Jacarandâape	Swartzia pickelii Ducke	Fabaceae	136	Marcgrave: 136	Theatrum f. 391	The woodcut in the HNB resembles a mix of S. pickelii with the inflorescence of Sparattanthelium tupiniquinorum or S. botocudorum. However, the inflorescence could also represent the floral buds of Swartzia species
77r	Icon	Queraîba		Tabebuia aurea (Silva Manso) Benth. & Hook.f. ex S.Moore	Bignoniaceae	135	Marcgrave: 135
35r	Icon	Jâróba casaca amargosa Lusitan		Tanaecium cyrtanthum Mart. ex DC.) Bureau & K.Schum.	Bignoniaceae	25	Marcgrave: 25
74r	Icon	Copijba		Tapirira guianensis Aubl	Fabaceae	121	Marcgrave: 121
74v	Ink drawing. Basis for woodcut, very similar and reversed	Copyba		Tapirira guianensis Aubl	Fabaceae	121	Marcgrave: 121
77v	Pencil lead drawing. The image is not similar to any of the woodcuts in the HNB	Ibira		Trichilia hirta L.	Meliaceae	Not in Marcgrave	No, in Piso 1648: 80 (Jitó, Urape guaçu)		In the HNB, there is a description and image named Jito that corresponds to Guarea guidonia and annotation by De Laet: "there is another image of this tree, it seems there are several species, in Piso, in the book Facultatibus simplicium" (De Laet commentaries in Marcgrave 1648: 120). De Laet referred to T. hirta, whose vernacular name is the same as G. guidonia in Marcgrave (Jito)
39r	Icon	Caulo rocosi		Turnera ulmifolia L.	Passifloraceae	21	Marcgrave: 21
37r	Icon	herba in 2 aut 3 ped altitud		Unknown	Unknown	Unknown	Unknown
50r	Icon	Frutex in salicus pumilas altitud		Unknown	Unknown	Unknown	Unknown
40r	Icon	Herba caule tiritiqueto		Unknown	Unknown	51	Marcgrave: 51
68v	Pencil lead drawing. This is a bad-quality image, so it is not possible to identify it			Unknown	Unknown	Unknown	Unknown
71r	Icon	Arbor folia laurilis		Unknown	Unknown	109	Marcgrave: 109
38r	Icon	Herba in 2 ped altitud		Unknown	Cf. Rubiaceae	32	Marcgrave: 32b
38r	Icon	Ex radice arida zopullulasat herba		Unknown	Unknown	32	Marcgrave: 32c
53r	Icon	Frutex mullis virgetis		Unknown	Unknown	81	Marcgrave: 81
58r	Icon	Caâopiâ		Vismia guianensis (Aubl.) Pers.	Hypericaceae	96	Marcgrave: 96	Marcgrave's herbarium p. 157	No resemblance
66r	Icon	Ibapurunga	Ibâpurunga	Vitex rufescens A.Juss.	Lamiaceae	116	Marcgrave: 116	Theatrum f. 279	No resemblance
30r	Icon	Altera folio lactescente		Xanthosoma sagittifolium (L.) Schott	Araceae	36	Marcgrave: 36	Marcgrave's herbarium p. 24	No resemblance
72r	Icon…in lib. 78 (?)	Ibíra	Ibíra	Xylopia frutescens Aubl.	Annonaceae	99	Marcgrave: 99	Theatrum f. 131	Very similar to the Theatrum illustration (f. 131)
17r	Icon. in lib. 12	Zingiber		Zingiber officinale Roscoe	Zingiberaceae	18	Marcgrave: 18
